# Supplementary material for: Scale-dependent biodiversity–biomass relationships vary among subtropical forest community types
Source: Front Plant Sci. 2026 Jul 15;17:1869844. doi: 10.3389/fpls.2026.1869844 (PMC13415502; doi:10.3389/fpls.2026.1869844)
Supplement: Supplementary file 2 [file Table1.xlsx]

## Sheet: Sheet1
Detailed information on allometric equations for each species
Scientific Name	Allometric Equations	References
Acanthopanax evodiaefolius	AGB = 0.1673×DBH2.393	Lim, J. H., Shin, J. H., Jin, G. Z., Chun, J. H., and Oh, J.S. (2003). Forest stand structure, site characteristics and carbon budget of Gwangneung Natural Forest in Korea. Korean J Agric Forest Meteoro 5(2), 101-109.
Acer amplum	AGB = 0.0335×DBH1.606+0.0026×DBH3.323+0.1222×DBH2.310	He, H., Zhang, C., Zhao, X., Fousseni, F., Wang, J., Dai, H., Yang, S., and Zuo, Q. (2018). Allometric biomass equations for 12 tree species in coniferous and broadleaved mixed forests, Northeastern China. PLoS ONE 13, e0186226. https://doi.org/10.1371/journal.pone.0186226
Acer cordatum	AGB = 0.0335×DBH1.606+0.0026×DBH3.323+0.1222×DBH2.310	He, H., Zhang, C., Zhao, X., Fousseni, F., Wang, J., Dai, H., Yang, S., and Zuo, Q. (2018). Allometric biomass equations for 12 tree species in coniferous and broadleaved mixed forests, Northeastern China. PLoS ONE 13, e0186226. https://doi.org/10.1371/journal.pone.0186226
Acer davidii	AGB = 0.0335×DBH1.606+0.0026×DBH3.323+0.1222×DBH2.310	He, H., Zhang, C., Zhao, X., Fousseni, F., Wang, J., Dai, H., Yang, S., and Zuo, Q. (2018). Allometric biomass equations for 12 tree species in coniferous and broadleaved mixed forests, Northeastern China. PLoS ONE 13, e0186226. https://doi.org/10.1371/journal.pone.0186226
Acer elegantulum	AGB = 0.0335×DBH1.606+0.0026×DBH3.323+0.1222×DBH2.310	He, H., Zhang, C., Zhao, X., Fousseni, F., Wang, J., Dai, H., Yang, S., and Zuo, Q. (2018). Allometric biomass equations for 12 tree species in coniferous and broadleaved mixed forests, Northeastern China. PLoS ONE 13, e0186226. https://doi.org/10.1371/journal.pone.0186226
Acer henryi	AGB = 0.0335×DBH1.606+0.0026×DBH3.323+0.1222×DBH2.310	He, H., Zhang, C., Zhao, X., Fousseni, F., Wang, J., Dai, H., Yang, S., and Zuo, Q. (2018). Allometric biomass equations for 12 tree species in coniferous and broadleaved mixed forests, Northeastern China. PLoS ONE 13, e0186226. https://doi.org/10.1371/journal.pone.0186226
Acer linganense	AGB = 0.0335×DBH1.606+0.0026×DBH3.323+0.1222×DBH2.310	He, H., Zhang, C., Zhao, X., Fousseni, F., Wang, J., Dai, H., Yang, S., and Zuo, Q. (2018). Allometric biomass equations for 12 tree species in coniferous and broadleaved mixed forests, Northeastern China. PLoS ONE 13, e0186226. https://doi.org/10.1371/journal.pone.0186226
Acer nikoense	AGB = 0.0335×DBH1.606+0.0026×DBH3.323+0.1222×DBH2.310	He, H., Zhang, C., Zhao, X., Fousseni, F., Wang, J., Dai, H., Yang, S., and Zuo, Q. (2018). Allometric biomass equations for 12 tree species in coniferous and broadleaved mixed forests, Northeastern China. PLoS ONE 13, e0186226. https://doi.org/10.1371/journal.pone.0186226
Acer olivaceum	AGB = 0.0335×DBH1.606+0.0026×DBH3.323+0.1222×DBH2.310	He, H., Zhang, C., Zhao, X., Fousseni, F., Wang, J., Dai, H., Yang, S., and Zuo, Q. (2018). Allometric biomass equations for 12 tree species in coniferous and broadleaved mixed forests, Northeastern China. PLoS ONE 13, e0186226. https://doi.org/10.1371/journal.pone.0186226
Acer palmatum	AGB = 0.0335×DBH1.606+0.0026×DBH3.323+0.1222×DBH2.310	He, H., Zhang, C., Zhao, X., Fousseni, F., Wang, J., Dai, H., Yang, S., and Zuo, Q. (2018). Allometric biomass equations for 12 tree species in coniferous and broadleaved mixed forests, Northeastern China. PLoS ONE 13, e0186226. https://doi.org/10.1371/journal.pone.0186226
Acer pauciflorum	AGB = 0.0335×DBH1.606+0.0026×DBH3.323+0.1222×DBH2.310	He, H., Zhang, C., Zhao, X., Fousseni, F., Wang, J., Dai, H., Yang, S., and Zuo, Q. (2018). Allometric biomass equations for 12 tree species in coniferous and broadleaved mixed forests, Northeastern China. PLoS ONE 13, e0186226. https://doi.org/10.1371/journal.pone.0186226
Acer pictum	AGB = 0.017×DBH1.948+0.008×DBH2.934+0.075×DBH2.408	Wang, C. K. (2006). Biomass allometric equations for 10 co-occurring tree species in Chinese temperate forests. For Ecol Manag 222(1), 9–16. https://doi.org/10.1016/j.foreco.2005.10.074
Acer pubinerve	AGB = 0.0335×DBH1.606+0.0026×DBH3.323+0.1222×DBH2.310	He, H., Zhang, C., Zhao, X., Fousseni, F., Wang, J., Dai, H., Yang, S., and Zuo, Q. (2018). Allometric biomass equations for 12 tree species in coniferous and broadleaved mixed forests, Northeastern China. PLoS ONE 13, e0186226. https://doi.org/10.1371/journal.pone.0186226
Acer sinopurpurascens	AGB = 0.0335×DBH1.606+0.0026×DBH3.323+0.1222×DBH2.310	He, H., Zhang, C., Zhao, X., Fousseni, F., Wang, J., Dai, H., Yang, S., and Zuo, Q. (2018). Allometric biomass equations for 12 tree species in coniferous and broadleaved mixed forests, Northeastern China. PLoS ONE 13, e0186226. https://doi.org/10.1371/journal.pone.0186226
Acer wilsonii	AGB = 0.0335×DBH1.606+0.0026×DBH3.323+0.1222×DBH2.310	He, H., Zhang, C., Zhao, X., Fousseni, F., Wang, J., Dai, H., Yang, S., and Zuo, Q. (2018). Allometric biomass equations for 12 tree species in coniferous and broadleaved mixed forests, Northeastern China. PLoS ONE 13, e0186226. https://doi.org/10.1371/journal.pone.0186226
Adinandra glischroloma var. macrosepala	Wa= e^(-3.83 +1.99 × Ln D + 0.860 × Ln H)	Ali A., Xu, M. S., Zhao, Y. T., Zhang, Q. Q., Zhou, L. L., Yang, X. D., Yan, E. R. (2015). Allometric biomass equations for shrub and small tree species in subtropical China. Silva Fennica 49(4), 1–10. http://dx.doi.org/10.14214/sf.1275
Adinandra millettii	Wa= e^(-3.83 +1.99 × Ln D + 0.860 × Ln H)	Ali A., Xu, M. S., Zhao, Y. T., Zhang, Q. Q., Zhou, L. L., Yang, X. D., Yan, E. R. (2015). Allometric biomass equations for shrub and small tree species in subtropical China. Silva Fennica 49(4), 1–10. http://dx.doi.org/10.14214/sf.1275
Ailanthus altissima	B = 0.11 × D2.47	Wang, C. K. (2006). Biomass allometric equations for 10 co-occurring tree species in Chinese temperate forests. For Ecol Manag 222(1), 9–16. https://doi.org/10.1016/j.foreco.2005.10.074
Alangium chinense	AGB = 0.1673×DBH2.393	Lim, J. H., Shin, J. H., Jin, G. Z., Chun, J. H., and Oh, J.S. (2003). Forest stand structure, site characteristics and carbon budget of Gwangneung Natural Forest in Korea. Korean J Agric Forest Meteoro 5(2), 101-109.
Alangium kurzii	AGB = 0.1673×DBH2.393	Lim, J. H., Shin, J. H., Jin, G. Z., Chun, J. H., and Oh, J.S. (2003). Forest stand structure, site characteristics and carbon budget of Gwangneung Natural Forest in Korea. Korean J Agric Forest Meteoro 5(2), 101-109.
Alangium kurzii var. handelii	AGB = 0.1673×DBH2.393	Lim, J. H., Shin, J. H., Jin, G. Z., Chun, J. H., and Oh, J.S. (2003). Forest stand structure, site characteristics and carbon budget of Gwangneung Natural Forest in Korea. Korean J Agric Forest Meteoro 5(2), 101-109.
Alangium platanifolium	AGB = 0.1673×DBH2.393	Lim, J. H., Shin, J. H., Jin, G. Z., Chun, J. H., and Oh, J.S. (2003). Forest stand structure, site characteristics and carbon budget of Gwangneung Natural Forest in Korea. Korean J Agric Forest Meteoro 5(2), 101-109.
Albizia kalkora	√V= -0.07109+2.99732D-0.26953√D	Forest Survey of India (FSI). (2011). India state of forest report 2011 (Annexure II). Dehradun, India: Forest Survey of India.
Alchornea davidii	AGB = 0.1673×DBH2.393	Lim, J. H., Shin, J. H., Jin, G. Z., Chun, J. H., and Oh, J.S. (2003). Forest stand structure, site characteristics and carbon budget of Gwangneung Natural Forest in Korea. Korean J Agric Forest Meteoro 5(2), 101-109.
Alfaropsis roxburghiana	AGB = 0.1673×DBH2.393	Lim, J. H., Shin, J. H., Jin, G. Z., Chun, J. H., and Oh, J.S. (2003). Forest stand structure, site characteristics and carbon budget of Gwangneung Natural Forest in Korea. Korean J Agric Forest Meteoro 5(2), 101-109.
Alniphyllum fortunei	AGB =0.8003 x (D2 x H) 0.5276+0.1768 x (D2 x H) 0.564+0.5646(D2 x H)0.3191	Chen, W. (2000). Study on the net productivity dynamic changes of the aboveground portion of Alniphyllum fortunei plantation. Journal of Fujian Forestry Science and Technology 27, 31–34. [in Chinese].
Altingia gracilipes	AGB = 0.1673×DBH2.393	Lim, J. H., Shin, J. H., Jin, G. Z., Chun, J. H., and Oh, J.S. (2003). Forest stand structure, site characteristics and carbon budget of Gwangneung Natural Forest in Korea. Korean J Agric Forest Meteoro 5(2), 101-109.
Amelanchier asiatica	AGB = 0.1673×DBH2.393	Lim, J. H., Shin, J. H., Jin, G. Z., Chun, J. H., and Oh, J.S. (2003). Forest stand structure, site characteristics and carbon budget of Gwangneung Natural Forest in Korea. Korean J Agric Forest Meteoro 5(2), 101-109.
Aphananthe aspera	AGB = 0.1673×DBH2.393	Lim, J. H., Shin, J. H., Jin, G. Z., Chun, J. H., and Oh, J.S. (2003). Forest stand structure, site characteristics and carbon budget of Gwangneung Natural Forest in Korea. Korean J Agric Forest Meteoro 5(2), 101-109.
Aralia chinensis var. nuda	AGB = 0.1673×DBH2.393	Lim, J. H., Shin, J. H., Jin, G. Z., Chun, J. H., and Oh, J.S. (2003). Forest stand structure, site characteristics and carbon budget of Gwangneung Natural Forest in Korea. Korean J Agric Forest Meteoro 5(2), 101-109.
Aralia elata	AGB = 0.1673×DBH2.393	Lim, J. H., Shin, J. H., Jin, G. Z., Chun, J. H., and Oh, J.S. (2003). Forest stand structure, site characteristics and carbon budget of Gwangneung Natural Forest in Korea. Korean J Agric Forest Meteoro 5(2), 101-109.
Betula luminifera	AGB = 0.1673×DBH2.393	Lim, J. H., Shin, J. H., Jin, G. Z., Chun, J. H., and Oh, J.S. (2003). Forest stand structure, site characteristics and carbon budget of Gwangneung Natural Forest in Korea. Korean J Agric Forest Meteoro 5(2), 101-109.
Breynia fruticosa	AGB = 0.1673×DBH2.393	Lim, J. H., Shin, J. H., Jin, G. Z., Chun, J. H., and Oh, J.S. (2003). Forest stand structure, site characteristics and carbon budget of Gwangneung Natural Forest in Korea. Korean J Agric Forest Meteoro 5(2), 101-109.
Broussonetia papyrifera	AGB = 0.1673×DBH2.393	Lim, J. H., Shin, J. H., Jin, G. Z., Chun, J. H., and Oh, J.S. (2003). Forest stand structure, site characteristics and carbon budget of Gwangneung Natural Forest in Korea. Korean J Agric Forest Meteoro 5(2), 101-109.
Buddleja lindleyana	AGB = 0.1673×DBH2.393	Lim, J. H., Shin, J. H., Jin, G. Z., Chun, J. H., and Oh, J.S. (2003). Forest stand structure, site characteristics and carbon budget of Gwangneung Natural Forest in Korea. Korean J Agric Forest Meteoro 5(2), 101-109.
Buxus megistophylla	AGB = 0.1673×DBH2.393	Lim, J. H., Shin, J. H., Jin, G. Z., Chun, J. H., and Oh, J.S. (2003). Forest stand structure, site characteristics and carbon budget of Gwangneung Natural Forest in Korea. Korean J Agric Forest Meteoro 5(2), 101-109.
Callicarpa bodinieri	√V= 0.04506+2.33446 D (L)	Cai, Z., Liu, Q. J., and Ouyang, Q. L. (2006). Estimation model for biomass of shrubs in Qianyanzhou Experimental Station. Journal of Central South University of Forestry and Technology 26(3), 15–18. [in Chinese].
Callicarpa brevipes	M=a+b×D2H	Wang, Y., Xu, W., Tang, Z., and Xie, Z. (2021). A biomass equation dataset for common shrub species in China. Earth System Science Data Discussions [preprint]. https://doi.org/10.5194/essd-2021-44
Callicarpa cathayana	M=a+b×D2H	Wang, Y., Xu, W., Tang, Z., and Xie, Z. (2021). A biomass equation dataset for common shrub species in China. Earth System Science Data Discussions [preprint]. https://doi.org/10.5194/essd-2021-44
Callicarpa giraldii	M=a+b×D2H	Wang, Y., Xu, W., Tang, Z., and Xie, Z. (2021). A biomass equation dataset for common shrub species in China. Earth System Science Data Discussions [preprint]. https://doi.org/10.5194/essd-2021-44
Callicarpa japonica	M=a+b×D2H	Wang, Y., Xu, W., Tang, Z., and Xie, Z. (2021). A biomass equation dataset for common shrub species in China. Earth System Science Data Discussions [preprint]. https://doi.org/10.5194/essd-2021-44
Callicarpa japonica var. angustata	M=a+b×D2H	Wang, Y., Xu, W., Tang, Z., and Xie, Z. (2021). A biomass equation dataset for common shrub species in China. Earth System Science Data Discussions [preprint]. https://doi.org/10.5194/essd-2021-44
Callicarpa pedunculata	M=a+b×D2H	Wang, Y., Xu, W., Tang, Z., and Xie, Z. (2021). A biomass equation dataset for common shrub species in China. Earth System Science Data Discussions [preprint]. https://doi.org/10.5194/essd-2021-44
Camellia chekiangoleosa	M=a(D2H)b	Wang, Y., Xu, W., Tang, Z., and Xie, Z. (2021). A biomass equation dataset for common shrub species in China. Earth System Science Data Discussions [preprint]. https://doi.org/10.5194/essd-2021-44
Camellia cuspidata	M=a(D2H)b	Wang, Y., Xu, W., Tang, Z., and Xie, Z. (2021). A biomass equation dataset for common shrub species in China. Earth System Science Data Discussions [preprint]. https://doi.org/10.5194/essd-2021-44
Camellia fraterna	M=a(D2H)b	Wang, Y., Xu, W., Tang, Z., and Xie, Z. (2021). A biomass equation dataset for common shrub species in China. Earth System Science Data Discussions [preprint]. https://doi.org/10.5194/essd-2021-44
Camellia lucidissima	M=a(D2H)b	Wang, Y., Xu, W., Tang, Z., and Xie, Z. (2021). A biomass equation dataset for common shrub species in China. Earth System Science Data Discussions [preprint]. https://doi.org/10.5194/essd-2021-44
Camellia oleifera	M=a(D2H)b	Wang, Y., Xu, W., Tang, Z., and Xie, Z. (2021). A biomass equation dataset for common shrub species in China. Earth System Science Data Discussions [preprint]. https://doi.org/10.5194/essd-2021-44
Camellia sinensis	M=a(D2H)b	Wang, Y., Xu, W., Tang, Z., and Xie, Z. (2021). A biomass equation dataset for common shrub species in China. Earth System Science Data Discussions [preprint]. https://doi.org/10.5194/essd-2021-44
Camellia trichoclada	M=a(D2H)b	Wang, Y., Xu, W., Tang, Z., and Xie, Z. (2021). A biomass equation dataset for common shrub species in China. Earth System Science Data Discussions [preprint]. https://doi.org/10.5194/essd-2021-44
Carpinus tschonoskii	AGB = 0.255×DBH2.001+0.005×DBH3.167+0.000007×DBH4.413	Son, Y. M., Kim, R. H., Lee, K. H., Pyo, J. K., Kim, S. W., Hwang, J. S., Lee, S. J., and Park, H. (2014). Carbon emission factors and biomass allometric equations by species in Korea. National Institute of Forest Science, Seoul, Republic of Korea 97 p.
Carpinus viminea	AGB = 0.255×DBH2.001+0.005×DBH3.167+0.000007×DBH4.413	Son, Y. M., Kim, R. H., Lee, K. H., Pyo, J. K., Kim, S. W., Hwang, J. S., Lee, S. J., and Park, H. (2014). Carbon emission factors and biomass allometric equations by species in Korea. National Institute of Forest Science, Seoul, Republic of Korea 97 p.
Carya cathayensis	AGB = 0.1673×DBH2.393	Lim, J. H., Shin, J. H., Jin, G. Z., Chun, J. H., and Oh, J.S. (2003). Forest stand structure, site characteristics and carbon budget of Gwangneung Natural Forest in Korea. Korean J Agric Forest Meteoro 5(2), 101-109.
Castanea henryi	M=a(D2H)b	Wang, Y., Xu, W., Tang, Z., and Xie, Z. (2021). A biomass equation dataset for common shrub species in China. Earth System Science Data Discussions [preprint]. https://doi.org/10.5194/essd-2021-44
Castanea seguinii	M=a(D2H)b	Wang, Y., Xu, W., Tang, Z., and Xie, Z. (2021). A biomass equation dataset for common shrub species in China. Earth System Science Data Discussions [preprint]. https://doi.org/10.5194/essd-2021-44
Castanopsis carlesii	AGB = 0.0453 x D1.716+0.037 x D2.4599+0.1565 x D2.2772	Yang, T., Song, K., Da, L., Li, X., and Wu, J. (2010). The biomass and aboveground net primary productivity of Schima superba–Castanopsis carlesii forests in east China. Science in China Life Sciences 53(7), 811–821. https://doi.org/10.1007/s11427-010-4021-5
Castanopsis eyrei	AGB = 0.06491 x (D2 x H) 0.92	Du, G., Hong, L., and Yao, G. (1987). Estimate and analysis of the aboveground biomass of a secondary evergreen broad‑leaved forest in northwest Zhejiang. Journal of Zhejiang Forestry Science and Technology 7, 5–12. [in Chinese].
Castanopsis faberi	AGB = 0.0453 x D1.716+0.037 x D2.4599+0.1565 x D2.2772	Yang, T., Song, K., Da, L., Li, X., and Wu, J. (2010). The biomass and aboveground net primary productivity of Schima superba–Castanopsis carlesii forests in east China. Science in China Life Sciences 53(7), 811–821. https://doi.org/10.1007/s11427-010-4021-5
Castanopsis fargesii	AGB = 0.0453 x D1.716+0.037 x D2.4599+0.1565 x D2.2772	Yang, T., Song, K., Da, L., Li, X., and Wu, J. (2010). The biomass and aboveground net primary productivity of Schima superba–Castanopsis carlesii forests in east China. Science in China Life Sciences 53(7), 811–821. https://doi.org/10.1007/s11427-010-4021-5
Castanopsis fordii	AGB = 0.0453 x D1.716+0.037 x D2.4599+0.1565 x D2.2772	Yang, T., Song, K., Da, L., Li, X., and Wu, J. (2010). The biomass and aboveground net primary productivity of Schima superba–Castanopsis carlesii forests in east China. Science in China Life Sciences 53(7), 811–821. https://doi.org/10.1007/s11427-010-4021-5
Castanopsis jucunda	AGB = 0.0453 x D1.716+0.037 x D2.4599+0.1565 x D2.2772	Yang, T., Song, K., Da, L., Li, X., and Wu, J. (2010). The biomass and aboveground net primary productivity of Schima superba–Castanopsis carlesii forests in east China. Science in China Life Sciences 53(7), 811–821. https://doi.org/10.1007/s11427-010-4021-5
Castanopsis sclerophylla	M=a(D2H)b	Wang, Y., Xu, W., Tang, Z., and Xie, Z. (2021). A biomass equation dataset for common shrub species in China. Earth System Science Data Discussions [preprint]. https://doi.org/10.5194/essd-2021-44
Castanopsis tibetana	AGB = 0.0453 x D1.716+0.037 x D2.4599+0.1565 x D2.2772	Yang, T., Song, K., Da, L., Li, X., and Wu, J. (2010). The biomass and aboveground net primary productivity of Schima superba–Castanopsis carlesii forests in east China. Science in China Life Sciences 53(7), 811–821. https://doi.org/10.1007/s11427-010-4021-5
Celastrus gemmatus	AGB = 0.1673×DBH2.393	Lim, J. H., Shin, J. H., Jin, G. Z., Chun, J. H., and Oh, J.S. (2003). Forest stand structure, site characteristics and carbon budget of Gwangneung Natural Forest in Korea. Korean J Agric Forest Meteoro 5(2), 101-109.
Celtis biondii	AGB = 0.1673×DBH2.393	Lim, J. H., Shin, J. H., Jin, G. Z., Chun, J. H., and Oh, J.S. (2003). Forest stand structure, site characteristics and carbon budget of Gwangneung Natural Forest in Korea. Korean J Agric Forest Meteoro 5(2), 101-109.
Celtis chekiangensis	AGB = 0.1673×DBH2.393	Lim, J. H., Shin, J. H., Jin, G. Z., Chun, J. H., and Oh, J.S. (2003). Forest stand structure, site characteristics and carbon budget of Gwangneung Natural Forest in Korea. Korean J Agric Forest Meteoro 5(2), 101-109.
Celtis sinensis	AGB = 0.1673×DBH2.393	Lim, J. H., Shin, J. H., Jin, G. Z., Chun, J. H., and Oh, J.S. (2003). Forest stand structure, site characteristics and carbon budget of Gwangneung Natural Forest in Korea. Korean J Agric Forest Meteoro 5(2), 101-109.
Cephalotaxus fortunei	AGB = 0.1673×DBH2.393	Lim, J. H., Shin, J. H., Jin, G. Z., Chun, J. H., and Oh, J.S. (2003). Forest stand structure, site characteristics and carbon budget of Gwangneung Natural Forest in Korea. Korean J Agric Forest Meteoro 5(2), 101-109.
Chionanthus retusus	AGB = 0.1673×DBH2.393	Lim, J. H., Shin, J. H., Jin, G. Z., Chun, J. H., and Oh, J.S. (2003). Forest stand structure, site characteristics and carbon budget of Gwangneung Natural Forest in Korea. Korean J Agric Forest Meteoro 5(2), 101-109.
Choerospondias axillaris	AGB = 0.1673×DBH2.393	Lim, J. H., Shin, J. H., Jin, G. Z., Chun, J. H., and Oh, J.S. (2003). Forest stand structure, site characteristics and carbon budget of Gwangneung Natural Forest in Korea. Korean J Agric Forest Meteoro 5(2), 101-109.
Cinnamomum japonicum	V=0.10970-0.88666D+6.09700D2-1.62672D3	Forest Survey of India (FSI). (1996). Volume equations for forests of India, Nepal, and Bhutan. Dehradun, India: Forest Survey of India, Ministry of Environment & Forests, Government of India.
Cinnamomum japonicum var. chenii	V=0.10970-0.88666D+6.09700D2-1.62672D3	Forest Survey of India (FSI). (1996). Volume equations for forests of India, Nepal, and Bhutan. Dehradun, India: Forest Survey of India, Ministry of Environment & Forests, Government of India.
Cinnamomum subavenium	V=0.10970-0.88666D+6.09700D2-1.62672D3	Forest Survey of India (FSI). (1996). Volume equations for forests of India, Nepal, and Bhutan. Dehradun, India: Forest Survey of India, Ministry of Environment & Forests, Government of India.
Cladrastis wilsonii	AGB = 0.1673×DBH2.393	Lim, J. H., Shin, J. H., Jin, G. Z., Chun, J. H., and Oh, J.S. (2003). Forest stand structure, site characteristics and carbon budget of Gwangneung Natural Forest in Korea. Korean J Agric Forest Meteoro 5(2), 101-109.
Clerodendrum cyrtophyllum	AGB = 0.1673×DBH2.393	Lim, J. H., Shin, J. H., Jin, G. Z., Chun, J. H., and Oh, J.S. (2003). Forest stand structure, site characteristics and carbon budget of Gwangneung Natural Forest in Korea. Korean J Agric Forest Meteoro 5(2), 101-109.
Clerodendrum kaichianum	AGB = 0.1673×DBH2.393	Lim, J. H., Shin, J. H., Jin, G. Z., Chun, J. H., and Oh, J.S. (2003). Forest stand structure, site characteristics and carbon budget of Gwangneung Natural Forest in Korea. Korean J Agric Forest Meteoro 5(2), 101-109.
Clerodendrum trichotomum	AGB = 0.1673×DBH2.393	Lim, J. H., Shin, J. H., Jin, G. Z., Chun, J. H., and Oh, J.S. (2003). Forest stand structure, site characteristics and carbon budget of Gwangneung Natural Forest in Korea. Korean J Agric Forest Meteoro 5(2), 101-109.
Clethra barbinervis	AGB = 0.1673×DBH2.393	Lim, J. H., Shin, J. H., Jin, G. Z., Chun, J. H., and Oh, J.S. (2003). Forest stand structure, site characteristics and carbon budget of Gwangneung Natural Forest in Korea. Korean J Agric Forest Meteoro 5(2), 101-109.
Cleyera japonica	M=a(D2H)b	Wang, Y., Xu, W., Tang, Z., and Xie, Z. (2021). A biomass equation dataset for common shrub species in China. Earth System Science Data Discussions [preprint]. https://doi.org/10.5194/essd-2021-44
Coriaria napalensis	M=a+b×D2H	Wang, Y., Xu, W., Tang, Z., and Xie, Z. (2021). A biomass equation dataset for common shrub species in China. Earth System Science Data Discussions [preprint]. https://doi.org/10.5194/essd-2021-44
Cornus chinensis	AGB = 0.1673×DBH2.393	Lim, J. H., Shin, J. H., Jin, G. Z., Chun, J. H., and Oh, J.S. (2003). Forest stand structure, site characteristics and carbon budget of Gwangneung Natural Forest in Korea. Korean J Agric Forest Meteoro 5(2), 101-109.
Cornus controversa	AGB = 0.1673×DBH2.393	Lim, J. H., Shin, J. H., Jin, G. Z., Chun, J. H., and Oh, J.S. (2003). Forest stand structure, site characteristics and carbon budget of Gwangneung Natural Forest in Korea. Korean J Agric Forest Meteoro 5(2), 101-109.
Cornus hongkongensis subsp. elegans	AGB = 0.1673×DBH2.393	Lim, J. H., Shin, J. H., Jin, G. Z., Chun, J. H., and Oh, J.S. (2003). Forest stand structure, site characteristics and carbon budget of Gwangneung Natural Forest in Korea. Korean J Agric Forest Meteoro 5(2), 101-109.
Cornus kousa subsp. chinensis	AGB = 0.1673×DBH2.393	Lim, J. H., Shin, J. H., Jin, G. Z., Chun, J. H., and Oh, J.S. (2003). Forest stand structure, site characteristics and carbon budget of Gwangneung Natural Forest in Korea. Korean J Agric Forest Meteoro 5(2), 101-109.
Cornus macrophylla	AGB = 0.1673×DBH2.393	Lim, J. H., Shin, J. H., Jin, G. Z., Chun, J. H., and Oh, J.S. (2003). Forest stand structure, site characteristics and carbon budget of Gwangneung Natural Forest in Korea. Korean J Agric Forest Meteoro 5(2), 101-109.
Cornus walteri	AGB = 0.1673×DBH2.393	Lim, J. H., Shin, J. H., Jin, G. Z., Chun, J. H., and Oh, J.S. (2003). Forest stand structure, site characteristics and carbon budget of Gwangneung Natural Forest in Korea. Korean J Agric Forest Meteoro 5(2), 101-109.
Cornus wilsoniana	AGB = 0.1673×DBH2.393	Lim, J. H., Shin, J. H., Jin, G. Z., Chun, J. H., and Oh, J.S. (2003). Forest stand structure, site characteristics and carbon budget of Gwangneung Natural Forest in Korea. Korean J Agric Forest Meteoro 5(2), 101-109.
Corylopsis glandulifera	AGB = 0.1673×DBH2.393	Lim, J. H., Shin, J. H., Jin, G. Z., Chun, J. H., and Oh, J.S. (2003). Forest stand structure, site characteristics and carbon budget of Gwangneung Natural Forest in Korea. Korean J Agric Forest Meteoro 5(2), 101-109.
Corylopsis sinensis	AGB = 0.1673×DBH2.393	Lim, J. H., Shin, J. H., Jin, G. Z., Chun, J. H., and Oh, J.S. (2003). Forest stand structure, site characteristics and carbon budget of Gwangneung Natural Forest in Korea. Korean J Agric Forest Meteoro 5(2), 101-109.
Corylus heterophylla var. sutchuenensis	M=a(D2H)b	Chen, X. L., Ma, Q. Y., Kang, F. F., Cao, W. Q., Zhang, G. H., and Chen, Z. W. (2002). Studies on the biomass and productivity of typical shrubs in Taiyue Mountain, Shanxi Province. Forest Research 15(3), 304–309. [in Chinese].
Crataegus cuneata	AGB = 0.1673×DBH2.393	Lim, J. H., Shin, J. H., Jin, G. Z., Chun, J. H., and Oh, J.S. (2003). Forest stand structure, site characteristics and carbon budget of Gwangneung Natural Forest in Korea. Korean J Agric Forest Meteoro 5(2), 101-109.
Crataegus hupehensis	AGB = 0.1673×DBH2.393	Lim, J. H., Shin, J. H., Jin, G. Z., Chun, J. H., and Oh, J.S. (2003). Forest stand structure, site characteristics and carbon budget of Gwangneung Natural Forest in Korea. Korean J Agric Forest Meteoro 5(2), 101-109.
Cryptomeria japonica var. sinensis	V=-0.01097+5.30991D2	Forest Survey of India (FSI). (2011). India state of forest report 2011 (Annexure II). Dehradun, India: Forest Survey of India.
Cunninghamia lanceolata	AGB = 0.1673×DBH2.393	Lim, J. H., Shin, J. H., Jin, G. Z., Chun, J. H., and Oh, J.S. (2003). Forest stand structure, site characteristics and carbon budget of Gwangneung Natural Forest in Korea. Korean J Agric Forest Meteoro 5(2), 101-109.
Cyclobalanopsis glauca	AGB = 0.1199 x (D2 x H)0.8509	Chen, Q., and Shen, Q. (1993). Studies on the biomass models of the tree stratum of secondary Cyclobalanopsis glauca forest in Zhejiang. Acta Phytoecologica Sinica, 17(1), 38-42. [in Chinese].
Cyclobalanopsis gracilis	AGB = 0.1199 x (D2 x H)0.8509	Chen, Q., and Shen, Q. (1993). Studies on the biomass models of the tree stratum of secondary Cyclobalanopsis glauca forest in Zhejiang. Acta Phytoecologica Sinica, 17(1), 38-42. [in Chinese].
Cyclobalanopsis jenseniana	AGB = 0.1199 x (D2 x H)0.8509	Chen, Q., and Shen, Q. (1993). Studies on the biomass models of the tree stratum of secondary Cyclobalanopsis glauca forest in Zhejiang. Acta Phytoecologica Sinica, 17(1), 38-42. [in Chinese].
Cyclobalanopsis multinervis	AGB = 0.1199 x (D2 x H)0.8509	Chen, Q., and Shen, Q. (1993). Studies on the biomass models of the tree stratum of secondary Cyclobalanopsis glauca forest in Zhejiang. Acta Phytoecologica Sinica, 17(1), 38-42. [in Chinese].
Cyclobalanopsis myrsinifolia	AGB = 0.1199 x (D2 x H)0.8509	Chen, Q., and Shen, Q. (1993). Studies on the biomass models of the tree stratum of secondary Cyclobalanopsis glauca forest in Zhejiang. Acta Phytoecologica Sinica, 17(1), 38-42. [in Chinese].
Cyclobalanopsis sessilifolia	AGB = 0.1199 x (D2 x H)0.8509	Chen, Q., and Shen, Q. (1993). Studies on the biomass models of the tree stratum of secondary Cyclobalanopsis glauca forest in Zhejiang. Acta Phytoecologica Sinica, 17(1), 38-42. [in Chinese].
Cyclobalanopsis stewardiana	AGB = 0.1199 x (D2 x H)0.8509	Chen, Q., and Shen, Q. (1993). Studies on the biomass models of the tree stratum of secondary Cyclobalanopsis glauca forest in Zhejiang. Acta Phytoecologica Sinica, 17(1), 38-42. [in Chinese].
Cyclocarya paliurus	AGB = 0.1673×DBH2.393	Lim, J. H., Shin, J. H., Jin, G. Z., Chun, J. H., and Oh, J.S. (2003). Forest stand structure, site characteristics and carbon budget of Gwangneung Natural Forest in Korea. Korean J Agric Forest Meteoro 5(2), 101-109.
Dalbergia hupeana	M=a(D2H)b	Wang, Y., Xu, W., Tang, Z., and Xie, Z. (2021). A biomass equation dataset for common shrub species in China. Earth System Science Data Discussions [preprint]. https://doi.org/10.5194/essd-2021-44
Daphniphyllum macropodum	AGB = 0.1673×DBH2.393	Lim, J. H., Shin, J. H., Jin, G. Z., Chun, J. H., and Oh, J.S. (2003). Forest stand structure, site characteristics and carbon budget of Gwangneung Natural Forest in Korea. Korean J Agric Forest Meteoro 5(2), 101-109.
Daphniphyllum oldhamii	AGB = 0.1673×DBH2.393	Lim, J. H., Shin, J. H., Jin, G. Z., Chun, J. H., and Oh, J.S. (2003). Forest stand structure, site characteristics and carbon budget of Gwangneung Natural Forest in Korea. Korean J Agric Forest Meteoro 5(2), 101-109.
Dendropanax dentiger	AGB = 0.1673×DBH2.393	Lim, J. H., Shin, J. H., Jin, G. Z., Chun, J. H., and Oh, J.S. (2003). Forest stand structure, site characteristics and carbon budget of Gwangneung Natural Forest in Korea. Korean J Agric Forest Meteoro 5(2), 101-109.
Deutzia glauca	AGB = 0.1673×DBH2.393	Lim, J. H., Shin, J. H., Jin, G. Z., Chun, J. H., and Oh, J.S. (2003). Forest stand structure, site characteristics and carbon budget of Gwangneung Natural Forest in Korea. Korean J Agric Forest Meteoro 5(2), 101-109.
Deutzia ningpoensis	AGB = 0.1673×DBH2.393	Lim, J. H., Shin, J. H., Jin, G. Z., Chun, J. H., and Oh, J.S. (2003). Forest stand structure, site characteristics and carbon budget of Gwangneung Natural Forest in Korea. Korean J Agric Forest Meteoro 5(2), 101-109.
Deutzia scabra	AGB = 0.1673×DBH2.393	Lim, J. H., Shin, J. H., Jin, G. Z., Chun, J. H., and Oh, J.S. (2003). Forest stand structure, site characteristics and carbon budget of Gwangneung Natural Forest in Korea. Korean J Agric Forest Meteoro 5(2), 101-109.
Diospyros glaucifolia	V=0.06206-1.43609 D+9.778164 D2	Forest Survey of India (FSI). (2011). India state of forest report 2011 (Annexure II). Dehradun, India: Forest Survey of India.
Diospyros kaki var. silvestris	Ln(AGBp) = – 2.80 + 1.64 × Ln(D)	Ali A., Xu, M. S., Zhao, Y. T., Zhang, Q. Q., Zhou, L. L., Yang, X. D., Yan, E. R. (2015). Allometric biomass equations for shrub and small tree species in subtropical China. Silva Fennica 49(4), 1–10. http://dx.doi.org/10.14214/sf.1275
Diospyros morrisiana	V=0.06206-1.43609 D+9.778164 D2	Forest Survey of India (FSI). (2011). India state of forest report 2011 (Annexure II). Dehradun, India: Forest Survey of India.
Diospyros rhombifolia	V=0.06206-1.43609 D+9.778164 D2	Forest Survey of India (FSI). (2011). India state of forest report 2011 (Annexure II). Dehradun, India: Forest Survey of India.
Diospyros tsangii	V=0.06206-1.43609 D+9.778164 D2	Forest Survey of India (FSI). (2011). India state of forest report 2011 (Annexure II). Dehradun, India: Forest Survey of India.
Distylium myricoides	AGB = 0.1673×DBH2.393	Lim, J. H., Shin, J. H., Jin, G. Z., Chun, J. H., and Oh, J.S. (2003). Forest stand structure, site characteristics and carbon budget of Gwangneung Natural Forest in Korea. Korean J Agric Forest Meteoro 5(2), 101-109.
Ehretia acuminata	V/D2=0.16609/D2-2.78851/D+17.22127-11.60248 D	Forest Survey of India (FSI). (1996). Volume equations for forests of India, Nepal, and Bhutan. Dehradun, India: Forest Survey of India, Ministry of Environment & Forests, Government of India.
Elaeagnus pungens	M=a(D2H)b	Chen, X. L., Ma, Q. Y., Kang, F. F., Cao, W. Q., Zhang, G. H., and Chen, Z. W. (2002). Studies on the biomass and productivity of typical shrubs in Taiyue Mountain, Shanxi Province. Forest Research 15(3), 304–309. [in Chinese].
Elaeocarpus chinensis	AGB = 0.1673×DBH2.393	Lim, J. H., Shin, J. H., Jin, G. Z., Chun, J. H., and Oh, J.S. (2003). Forest stand structure, site characteristics and carbon budget of Gwangneung Natural Forest in Korea. Korean J Agric Forest Meteoro 5(2), 101-109.
Elaeocarpus decipiens	AGB = 0.1673×DBH2.393	Lim, J. H., Shin, J. H., Jin, G. Z., Chun, J. H., and Oh, J.S. (2003). Forest stand structure, site characteristics and carbon budget of Gwangneung Natural Forest in Korea. Korean J Agric Forest Meteoro 5(2), 101-109.
Elaeocarpus japonicus	AGB = 0.1673×DBH2.393	Lim, J. H., Shin, J. H., Jin, G. Z., Chun, J. H., and Oh, J.S. (2003). Forest stand structure, site characteristics and carbon budget of Gwangneung Natural Forest in Korea. Korean J Agric Forest Meteoro 5(2), 101-109.
Emmenopterys henryi	AGB = 0.1673×DBH2.393	Lim, J. H., Shin, J. H., Jin, G. Z., Chun, J. H., and Oh, J.S. (2003). Forest stand structure, site characteristics and carbon budget of Gwangneung Natural Forest in Korea. Korean J Agric Forest Meteoro 5(2), 101-109.
Eriobotrya japonica	AGB = 0.1673×DBH2.393	Lim, J. H., Shin, J. H., Jin, G. Z., Chun, J. H., and Oh, J.S. (2003). Forest stand structure, site characteristics and carbon budget of Gwangneung Natural Forest in Korea. Korean J Agric Forest Meteoro 5(2), 101-109.
Erythroxylum sinense	AGB = 0.1673×DBH2.393	Lim, J. H., Shin, J. H., Jin, G. Z., Chun, J. H., and Oh, J.S. (2003). Forest stand structure, site characteristics and carbon budget of Gwangneung Natural Forest in Korea. Korean J Agric Forest Meteoro 5(2), 101-109.
Euonymus alatus	AGB = 0.1673×DBH2.393	Lim, J. H., Shin, J. H., Jin, G. Z., Chun, J. H., and Oh, J.S. (2003). Forest stand structure, site characteristics and carbon budget of Gwangneung Natural Forest in Korea. Korean J Agric Forest Meteoro 5(2), 101-109.
Euonymus carnosus	AGB = 0.1673×DBH2.393	Lim, J. H., Shin, J. H., Jin, G. Z., Chun, J. H., and Oh, J.S. (2003). Forest stand structure, site characteristics and carbon budget of Gwangneung Natural Forest in Korea. Korean J Agric Forest Meteoro 5(2), 101-109.
Euonymus centidens	AGB = 0.1673×DBH2.393	Lim, J. H., Shin, J. H., Jin, G. Z., Chun, J. H., and Oh, J.S. (2003). Forest stand structure, site characteristics and carbon budget of Gwangneung Natural Forest in Korea. Korean J Agric Forest Meteoro 5(2), 101-109.
Euonymus japonicus	AGB = 0.1673×DBH2.393	Lim, J. H., Shin, J. H., Jin, G. Z., Chun, J. H., and Oh, J.S. (2003). Forest stand structure, site characteristics and carbon budget of Gwangneung Natural Forest in Korea. Korean J Agric Forest Meteoro 5(2), 101-109.
Euonymus laxiflorus	AGB = 0.1673×DBH2.393	Lim, J. H., Shin, J. H., Jin, G. Z., Chun, J. H., and Oh, J.S. (2003). Forest stand structure, site characteristics and carbon budget of Gwangneung Natural Forest in Korea. Korean J Agric Forest Meteoro 5(2), 101-109.
Euonymus maackii	AGB = 0.1673×DBH2.393	Lim, J. H., Shin, J. H., Jin, G. Z., Chun, J. H., and Oh, J.S. (2003). Forest stand structure, site characteristics and carbon budget of Gwangneung Natural Forest in Korea. Korean J Agric Forest Meteoro 5(2), 101-109.
Euonymus myrianthus	AGB = 0.1673×DBH2.393	Lim, J. H., Shin, J. H., Jin, G. Z., Chun, J. H., and Oh, J.S. (2003). Forest stand structure, site characteristics and carbon budget of Gwangneung Natural Forest in Korea. Korean J Agric Forest Meteoro 5(2), 101-109.
Euonymus nitidus	AGB = 0.1673×DBH2.393	Lim, J. H., Shin, J. H., Jin, G. Z., Chun, J. H., and Oh, J.S. (2003). Forest stand structure, site characteristics and carbon budget of Gwangneung Natural Forest in Korea. Korean J Agric Forest Meteoro 5(2), 101-109.
Eurya alata	M=a(D2H)b	Wang, Y., Xu, W., Tang, Z., and Xie, Z. (2021). A biomass equation dataset for common shrub species in China. Earth System Science Data Discussions [preprint]. https://doi.org/10.5194/essd-2021-44
Eurya emarginata	M=a(D2H)b	Wang, Y., Xu, W., Tang, Z., and Xie, Z. (2021). A biomass equation dataset for common shrub species in China. Earth System Science Data Discussions [preprint]. https://doi.org/10.5194/essd-2021-44
Eurya hebeclados	M=a(D2H)b	Wang, Y., Xu, W., Tang, Z., and Xie, Z. (2021). A biomass equation dataset for common shrub species in China. Earth System Science Data Discussions [preprint]. https://doi.org/10.5194/essd-2021-44
Eurya japonica	M=a(D2H)b	Wang, Y., Xu, W., Tang, Z., and Xie, Z. (2021). A biomass equation dataset for common shrub species in China. Earth System Science Data Discussions [preprint]. https://doi.org/10.5194/essd-2021-44
Eurya loquaiana	M=a(D2H)b	Wang, Y., Xu, W., Tang, Z., and Xie, Z. (2021). A biomass equation dataset for common shrub species in China. Earth System Science Data Discussions [preprint]. https://doi.org/10.5194/essd-2021-44
Eurya loquaiana var. aureo-punctata	M=a(D2H)b	Wang, Y., Xu, W., Tang, Z., and Xie, Z. (2021). A biomass equation dataset for common shrub species in China. Earth System Science Data Discussions [preprint]. https://doi.org/10.5194/essd-2021-44
Eurya muricata	Wa = 0.7059 × 0.313375 × πD2	Ali, A., Ma, W. J., Yang, X. D., Sun, B. W., and Xu, M. S. (2014). Biomass and carbon stocks in Schima superba-dominated subtropical forests. Journal of Forest Science 60(5), 198–207. https://doi.org/10.17221/21/2014-JFS
Eurya nitida	Ln(AGBp) = –3.86 + 1.99×Ln(D)+0.95×Ln(H)	Ali A., Xu, M. S., Zhao, Y. T., Zhang, Q. Q., Zhou, L. L., Yang, X. D., Yan, E. R. (2015). Allometric biomass equations for shrub and small tree species in subtropical China. Silva Fennica 49(4), 1–10. http://dx.doi.org/10.14214/sf.1275
Eurya rubiginosa var. attenuata	Ln(AGBp) = –3.42 + 2.22×Ln(D)	Ali A., Xu, M. S., Zhao, Y. T., Zhang, Q. Q., Zhou, L. L., Yang, X. D., Yan, E. R. (2015). Allometric biomass equations for shrub and small tree species in subtropical China. Silva Fennica 49(4), 1–10. http://dx.doi.org/10.14214/sf.1275
Euscaphis japonica	AGB = 0.1673×DBH2.393	Lim, J. H., Shin, J. H., Jin, G. Z., Chun, J. H., and Oh, J.S. (2003). Forest stand structure, site characteristics and carbon budget of Gwangneung Natural Forest in Korea. Korean J Agric Forest Meteoro 5(2), 101-109.
Fagus engleriana	AGB = 0.1673×DBH2.393	Lim, J. H., Shin, J. H., Jin, G. Z., Chun, J. H., and Oh, J.S. (2003). Forest stand structure, site characteristics and carbon budget of Gwangneung Natural Forest in Korea. Korean J Agric Forest Meteoro 5(2), 101-109.
Fagus hayatae	AGB = 0.1673×DBH2.393	Lim, J. H., Shin, J. H., Jin, G. Z., Chun, J. H., and Oh, J.S. (2003). Forest stand structure, site characteristics and carbon budget of Gwangneung Natural Forest in Korea. Korean J Agric Forest Meteoro 5(2), 101-109.
Fagus longipetiolata	AGB = 0.1673×DBH2.393	Lim, J. H., Shin, J. H., Jin, G. Z., Chun, J. H., and Oh, J.S. (2003). Forest stand structure, site characteristics and carbon budget of Gwangneung Natural Forest in Korea. Korean J Agric Forest Meteoro 5(2), 101-109.
Fagus lucida	AGB = 0.1673×DBH2.393	Lim, J. H., Shin, J. H., Jin, G. Z., Chun, J. H., and Oh, J.S. (2003). Forest stand structure, site characteristics and carbon budget of Gwangneung Natural Forest in Korea. Korean J Agric Forest Meteoro 5(2), 101-109.
Ficus erecta	√V= -0.03629+3.95389 D-0.84421√D	Forest Survey of India (FSI). (1996). Volume equations for forests of India, Nepal, and Bhutan. Dehradun, India: Forest Survey of India, Ministry of Environment & Forests, Government of India.
Ficus heteromorpha	√V= -0.03629+3.95389 D-0.84421√D	Forest Survey of India (FSI). (1996). Volume equations for forests of India, Nepal, and Bhutan. Dehradun, India: Forest Survey of India, Ministry of Environment & Forests, Government of India.
Fortunearia sinensis	AGB = 0.1673×DBH2.393	Lim, J. H., Shin, J. H., Jin, G. Z., Chun, J. H., and Oh, J.S. (2003). Forest stand structure, site characteristics and carbon budget of Gwangneung Natural Forest in Korea. Korean J Agric Forest Meteoro 5(2), 101-109.
Frangula crenata	AGB = 0.1673×DBH2.393	Lim, J. H., Shin, J. H., Jin, G. Z., Chun, J. H., and Oh, J.S. (2003). Forest stand structure, site characteristics and carbon budget of Gwangneung Natural Forest in Korea. Korean J Agric Forest Meteoro 5(2), 101-109.
Fraxinus americana	B = 2.1893 + 3.2949 × 10-2D2H	Tabacchi, G., Di Cosmo, L., and Gasparini, P. (2011). Aboveground tree volume and phytomass prediction equations for forest species in Italy. European Journal of Forest Research 130, 911–934. https://doi.org/10.1007/s10342-011-0481-9.
Fraxinus chinensis	B = 2.1893 + 3.2949 × 10-2D2H	Tabacchi, G., Di Cosmo, L., and Gasparini, P. (2011). Aboveground tree volume and phytomass prediction equations for forest species in Italy. European Journal of Forest Research 130, 911–934. https://doi.org/10.1007/s10342-011-0481-9.
Fraxinus insularis	B = 2.1893 + 3.2949 × 10-2D2H	Tabacchi, G., Di Cosmo, L., and Gasparini, P. (2011). Aboveground tree volume and phytomass prediction equations for forest species in Italy. European Journal of Forest Research 130, 911–934. https://doi.org/10.1007/s10342-011-0481-9.
Fraxinus sieboldiana	B = 2.1893 + 3.2949 × 10-2D2H	Tabacchi, G., Di Cosmo, L., and Gasparini, P. (2011). Aboveground tree volume and phytomass prediction equations for forest species in Italy. European Journal of Forest Research 130, 911–934. https://doi.org/10.1007/s10342-011-0481-9.
Gardenia jasminoides	M=a+b×D2H	Wang, Y., Xu, W., Tang, Z., and Xie, Z. (2021). A biomass equation dataset for common shrub species in China. Earth System Science Data Discussions [preprint]. https://doi.org/10.5194/essd-2021-44
Glochidion daltonii	M=a(D2H)b	Wang, Y., Xu, W., Tang, Z., and Xie, Z. (2021). A biomass equation dataset for common shrub species in China. Earth System Science Data Discussions [preprint]. https://doi.org/10.5194/essd-2021-44
Glochidion puberum	M=a(D2H)b	Wang, Y., Xu, W., Tang, Z., and Xie, Z. (2021). A biomass equation dataset for common shrub species in China. Earth System Science Data Discussions [preprint]. https://doi.org/10.5194/essd-2021-44
Gymnocladus chinensis	AGB = 0.1673×DBH2.393	Lim, J. H., Shin, J. H., Jin, G. Z., Chun, J. H., and Oh, J.S. (2003). Forest stand structure, site characteristics and carbon budget of Gwangneung Natural Forest in Korea. Korean J Agric Forest Meteoro 5(2), 101-109.
Hamamelis mollis	AGB = 0.1673×DBH2.393	Lim, J. H., Shin, J. H., Jin, G. Z., Chun, J. H., and Oh, J.S. (2003). Forest stand structure, site characteristics and carbon budget of Gwangneung Natural Forest in Korea. Korean J Agric Forest Meteoro 5(2), 101-109.
Helicia cochinchinensis	AGB = 0.1673×DBH2.393	Lim, J. H., Shin, J. H., Jin, G. Z., Chun, J. H., and Oh, J.S. (2003). Forest stand structure, site characteristics and carbon budget of Gwangneung Natural Forest in Korea. Korean J Agric Forest Meteoro 5(2), 101-109.
Hovenia acerba	AGB = 0.1673×DBH2.393	Lim, J. H., Shin, J. H., Jin, G. Z., Chun, J. H., and Oh, J.S. (2003). Forest stand structure, site characteristics and carbon budget of Gwangneung Natural Forest in Korea. Korean J Agric Forest Meteoro 5(2), 101-109.
Hovenia trichocarpa var. robusta	AGB = 0.1673×DBH2.393	Lim, J. H., Shin, J. H., Jin, G. Z., Chun, J. H., and Oh, J.S. (2003). Forest stand structure, site characteristics and carbon budget of Gwangneung Natural Forest in Korea. Korean J Agric Forest Meteoro 5(2), 101-109.
Hydrangea chinensis	AGB = 0.1673×DBH2.393	Lim, J. H., Shin, J. H., Jin, G. Z., Chun, J. H., and Oh, J.S. (2003). Forest stand structure, site characteristics and carbon budget of Gwangneung Natural Forest in Korea. Korean J Agric Forest Meteoro 5(2), 101-109.
Hydrangea paniculata	AGB = 0.1673×DBH2.393	Lim, J. H., Shin, J. H., Jin, G. Z., Chun, J. H., and Oh, J.S. (2003). Forest stand structure, site characteristics and carbon budget of Gwangneung Natural Forest in Korea. Korean J Agric Forest Meteoro 5(2), 101-109.
Hydrangea strigosa	AGB = 0.1673×DBH2.393	Lim, J. H., Shin, J. H., Jin, G. Z., Chun, J. H., and Oh, J.S. (2003). Forest stand structure, site characteristics and carbon budget of Gwangneung Natural Forest in Korea. Korean J Agric Forest Meteoro 5(2), 101-109.
Idesia polycarpa	AGB = 0.1673×DBH2.393	Lim, J. H., Shin, J. H., Jin, G. Z., Chun, J. H., and Oh, J.S. (2003). Forest stand structure, site characteristics and carbon budget of Gwangneung Natural Forest in Korea. Korean J Agric Forest Meteoro 5(2), 101-109.
Idesia polycarpa var. vestita	AGB = 0.1673×DBH2.393	Lim, J. H., Shin, J. H., Jin, G. Z., Chun, J. H., and Oh, J.S. (2003). Forest stand structure, site characteristics and carbon budget of Gwangneung Natural Forest in Korea. Korean J Agric Forest Meteoro 5(2), 101-109.
Ilex buergeri	AGB = 0.1673×DBH2.393	Lim, J. H., Shin, J. H., Jin, G. Z., Chun, J. H., and Oh, J.S. (2003). Forest stand structure, site characteristics and carbon budget of Gwangneung Natural Forest in Korea. Korean J Agric Forest Meteoro 5(2), 101-109.
Ilex chinensis	AGB = 0.1673×DBH2.393	Lim, J. H., Shin, J. H., Jin, G. Z., Chun, J. H., and Oh, J.S. (2003). Forest stand structure, site characteristics and carbon budget of Gwangneung Natural Forest in Korea. Korean J Agric Forest Meteoro 5(2), 101-109.
Ilex crenata f. multicrenata	AGB = 0.1673×DBH2.393	Lim, J. H., Shin, J. H., Jin, G. Z., Chun, J. H., and Oh, J.S. (2003). Forest stand structure, site characteristics and carbon budget of Gwangneung Natural Forest in Korea. Korean J Agric Forest Meteoro 5(2), 101-109.
Ilex elmerrilliana	AGB = 0.1673×DBH2.393	Lim, J. H., Shin, J. H., Jin, G. Z., Chun, J. H., and Oh, J.S. (2003). Forest stand structure, site characteristics and carbon budget of Gwangneung Natural Forest in Korea. Korean J Agric Forest Meteoro 5(2), 101-109.
Ilex ficifolia	AGB = 0.1673×DBH2.393	Lim, J. H., Shin, J. H., Jin, G. Z., Chun, J. H., and Oh, J.S. (2003). Forest stand structure, site characteristics and carbon budget of Gwangneung Natural Forest in Korea. Korean J Agric Forest Meteoro 5(2), 101-109.
Ilex ficoidea	AGB = 0.1673×DBH2.393	Lim, J. H., Shin, J. H., Jin, G. Z., Chun, J. H., and Oh, J.S. (2003). Forest stand structure, site characteristics and carbon budget of Gwangneung Natural Forest in Korea. Korean J Agric Forest Meteoro 5(2), 101-109.
Ilex formosana	AGB = 0.1673×DBH2.393	Lim, J. H., Shin, J. H., Jin, G. Z., Chun, J. H., and Oh, J.S. (2003). Forest stand structure, site characteristics and carbon budget of Gwangneung Natural Forest in Korea. Korean J Agric Forest Meteoro 5(2), 101-109.
Ilex integra	AGB = 0.1673×DBH2.393	Lim, J. H., Shin, J. H., Jin, G. Z., Chun, J. H., and Oh, J.S. (2003). Forest stand structure, site characteristics and carbon budget of Gwangneung Natural Forest in Korea. Korean J Agric Forest Meteoro 5(2), 101-109.
Ilex kengii	AGB = 0.1673×DBH2.393	Lim, J. H., Shin, J. H., Jin, G. Z., Chun, J. H., and Oh, J.S. (2003). Forest stand structure, site characteristics and carbon budget of Gwangneung Natural Forest in Korea. Korean J Agric Forest Meteoro 5(2), 101-109.
Ilex kobuskiana	AGB = 0.1673×DBH2.393	Lim, J. H., Shin, J. H., Jin, G. Z., Chun, J. H., and Oh, J.S. (2003). Forest stand structure, site characteristics and carbon budget of Gwangneung Natural Forest in Korea. Korean J Agric Forest Meteoro 5(2), 101-109.
Ilex kwangtungensis	AGB = 0.1673×DBH2.393	Lim, J. H., Shin, J. H., Jin, G. Z., Chun, J. H., and Oh, J.S. (2003). Forest stand structure, site characteristics and carbon budget of Gwangneung Natural Forest in Korea. Korean J Agric Forest Meteoro 5(2), 101-109.
Ilex latifolia	AGB = 0.1673×DBH2.393	Lim, J. H., Shin, J. H., Jin, G. Z., Chun, J. H., and Oh, J.S. (2003). Forest stand structure, site characteristics and carbon budget of Gwangneung Natural Forest in Korea. Korean J Agric Forest Meteoro 5(2), 101-109.
Ilex linii	AGB = 0.1673×DBH2.393	Lim, J. H., Shin, J. H., Jin, G. Z., Chun, J. H., and Oh, J.S. (2003). Forest stand structure, site characteristics and carbon budget of Gwangneung Natural Forest in Korea. Korean J Agric Forest Meteoro 5(2), 101-109.
Ilex litseifolia	AGB = 0.1673×DBH2.393	Lim, J. H., Shin, J. H., Jin, G. Z., Chun, J. H., and Oh, J.S. (2003). Forest stand structure, site characteristics and carbon budget of Gwangneung Natural Forest in Korea. Korean J Agric Forest Meteoro 5(2), 101-109.
Ilex macropoda	AGB = 0.1673×DBH2.393	Lim, J. H., Shin, J. H., Jin, G. Z., Chun, J. H., and Oh, J.S. (2003). Forest stand structure, site characteristics and carbon budget of Gwangneung Natural Forest in Korea. Korean J Agric Forest Meteoro 5(2), 101-109.
Ilex micrococca	AGB = 0.1673×DBH2.393	Lim, J. H., Shin, J. H., Jin, G. Z., Chun, J. H., and Oh, J.S. (2003). Forest stand structure, site characteristics and carbon budget of Gwangneung Natural Forest in Korea. Korean J Agric Forest Meteoro 5(2), 101-109.
Ilex nitidissima	AGB = 0.1673×DBH2.393	Lim, J. H., Shin, J. H., Jin, G. Z., Chun, J. H., and Oh, J.S. (2003). Forest stand structure, site characteristics and carbon budget of Gwangneung Natural Forest in Korea. Korean J Agric Forest Meteoro 5(2), 101-109.
Ilex pedunculosa	AGB = 0.1673×DBH2.393	Lim, J. H., Shin, J. H., Jin, G. Z., Chun, J. H., and Oh, J.S. (2003). Forest stand structure, site characteristics and carbon budget of Gwangneung Natural Forest in Korea. Korean J Agric Forest Meteoro 5(2), 101-109.
Ilex pubescens	AGB = 0.1673×DBH2.393	Lim, J. H., Shin, J. H., Jin, G. Z., Chun, J. H., and Oh, J.S. (2003). Forest stand structure, site characteristics and carbon budget of Gwangneung Natural Forest in Korea. Korean J Agric Forest Meteoro 5(2), 101-109.
Ilex rotunda	AGB = 0.1673×DBH2.393	Lim, J. H., Shin, J. H., Jin, G. Z., Chun, J. H., and Oh, J.S. (2003). Forest stand structure, site characteristics and carbon budget of Gwangneung Natural Forest in Korea. Korean J Agric Forest Meteoro 5(2), 101-109.
Ilex suaveolens	AGB = 0.1673×DBH2.393	Lim, J. H., Shin, J. H., Jin, G. Z., Chun, J. H., and Oh, J.S. (2003). Forest stand structure, site characteristics and carbon budget of Gwangneung Natural Forest in Korea. Korean J Agric Forest Meteoro 5(2), 101-109.
Ilex triflora	AGB = 0.1673×DBH2.393	Lim, J. H., Shin, J. H., Jin, G. Z., Chun, J. H., and Oh, J.S. (2003). Forest stand structure, site characteristics and carbon budget of Gwangneung Natural Forest in Korea. Korean J Agric Forest Meteoro 5(2), 101-109.
Ilex triflora var. kanehirae	AGB = 0.1673×DBH2.393	Lim, J. H., Shin, J. H., Jin, G. Z., Chun, J. H., and Oh, J.S. (2003). Forest stand structure, site characteristics and carbon budget of Gwangneung Natural Forest in Korea. Korean J Agric Forest Meteoro 5(2), 101-109.
Ilex tsoi	AGB = 0.1673×DBH2.393	Lim, J. H., Shin, J. H., Jin, G. Z., Chun, J. H., and Oh, J.S. (2003). Forest stand structure, site characteristics and carbon budget of Gwangneung Natural Forest in Korea. Korean J Agric Forest Meteoro 5(2), 101-109.
Ilex wilsonii	AGB = 0.1673×DBH2.393	Lim, J. H., Shin, J. H., Jin, G. Z., Chun, J. H., and Oh, J.S. (2003). Forest stand structure, site characteristics and carbon budget of Gwangneung Natural Forest in Korea. Korean J Agric Forest Meteoro 5(2), 101-109.
Illicium lanceolatum	AGB = 0.1673×DBH2.393	Lim, J. H., Shin, J. H., Jin, G. Z., Chun, J. H., and Oh, J.S. (2003). Forest stand structure, site characteristics and carbon budget of Gwangneung Natural Forest in Korea. Korean J Agric Forest Meteoro 5(2), 101-109.
Itea omeiensis	AGB = 0.1673×DBH2.393	Lim, J. H., Shin, J. H., Jin, G. Z., Chun, J. H., and Oh, J.S. (2003). Forest stand structure, site characteristics and carbon budget of Gwangneung Natural Forest in Korea. Korean J Agric Forest Meteoro 5(2), 101-109.
Juglans cathayensis var. formosana	AGB = 0.0156×DBH1.974+0.0041×DBH3.063+0.0861×DBH2.381	He, H., Zhang, C., Zhao, X., Fousseni, F., Wang, J., Dai, H., Yang, S., and Zuo, Q. (2018). Allometric biomass equations for 12 tree species in coniferous and broadleaved mixed forests, Northeastern China. PLoS ONE 13, e0186226. https://doi.org/10.1371/journal.pone.0186226
Kalopanax septemlobus	AGB = 0.1673×DBH2.393	Lim, J. H., Shin, J. H., Jin, G. Z., Chun, J. H., and Oh, J.S. (2003). Forest stand structure, site characteristics and carbon budget of Gwangneung Natural Forest in Korea. Korean J Agric Forest Meteoro 5(2), 101-109.
Laurocerasus phaeosticta	AGB = 0.1673×DBH2.393	Lim, J. H., Shin, J. H., Jin, G. Z., Chun, J. H., and Oh, J.S. (2003). Forest stand structure, site characteristics and carbon budget of Gwangneung Natural Forest in Korea. Korean J Agric Forest Meteoro 5(2), 101-109.
Lespedeza buergeri	AGB = 0.1673×DBH2.393	Lim, J. H., Shin, J. H., Jin, G. Z., Chun, J. H., and Oh, J.S. (2003). Forest stand structure, site characteristics and carbon budget of Gwangneung Natural Forest in Korea. Korean J Agric Forest Meteoro 5(2), 101-109.
Ligustrum japonicum	AGB = 0.1673×DBH2.393	Lim, J. H., Shin, J. H., Jin, G. Z., Chun, J. H., and Oh, J.S. (2003). Forest stand structure, site characteristics and carbon budget of Gwangneung Natural Forest in Korea. Korean J Agric Forest Meteoro 5(2), 101-109.
Ligustrum leucanthum	AGB = 0.1673×DBH2.393	Lim, J. H., Shin, J. H., Jin, G. Z., Chun, J. H., and Oh, J.S. (2003). Forest stand structure, site characteristics and carbon budget of Gwangneung Natural Forest in Korea. Korean J Agric Forest Meteoro 5(2), 101-109.
Lindera aggregata	M=a(D2H)b	Wang, Y., Xu, W., Tang, Z., and Xie, Z. (2021). A biomass equation dataset for common shrub species in China. Earth System Science Data Discussions [preprint]. https://doi.org/10.5194/essd-2021-44
Lindera erythrocarpa	M=a(D2H)b	Wang, Y., Xu, W., Tang, Z., and Xie, Z. (2021). A biomass equation dataset for common shrub species in China. Earth System Science Data Discussions [preprint]. https://doi.org/10.5194/essd-2021-44
Lindera glauca	M=a(D2H)b	Wang, Y., Xu, W., Tang, Z., and Xie, Z. (2021). A biomass equation dataset for common shrub species in China. Earth System Science Data Discussions [preprint]. https://doi.org/10.5194/essd-2021-44
Lindera neesiana	M=a(D2H)b	Wang, Y., Xu, W., Tang, Z., and Xie, Z. (2021). A biomass equation dataset for common shrub species in China. Earth System Science Data Discussions [preprint]. https://doi.org/10.5194/essd-2021-44
Lindera praecox	M=a(D2H)b	Wang, Y., Xu, W., Tang, Z., and Xie, Z. (2021). A biomass equation dataset for common shrub species in China. Earth System Science Data Discussions [preprint]. https://doi.org/10.5194/essd-2021-44
Lindera reflexa	M=a(D2H)b	Wang, Y., Xu, W., Tang, Z., and Xie, Z. (2021). A biomass equation dataset for common shrub species in China. Earth System Science Data Discussions [preprint]. https://doi.org/10.5194/essd-2021-44
Lindera rubronervia	M=a(D2H)b	Wang, Y., Xu, W., Tang, Z., and Xie, Z. (2021). A biomass equation dataset for common shrub species in China. Earth System Science Data Discussions [preprint]. https://doi.org/10.5194/essd-2021-44
Liquidambar acalycina	AGB = 0.1673×DBH2.393	Lim, J. H., Shin, J. H., Jin, G. Z., Chun, J. H., and Oh, J.S. (2003). Forest stand structure, site characteristics and carbon budget of Gwangneung Natural Forest in Korea. Korean J Agric Forest Meteoro 5(2), 101-109.
Liquidambar formosana	M=a+b×D2H	Wang, Y., Xu, W., Tang, Z., and Xie, Z. (2021). A biomass equation dataset for common shrub species in China. Earth System Science Data Discussions [preprint]. https://doi.org/10.5194/essd-2021-44
Lithocarpus brevicaudatus	AGB = 0.1673×DBH2.393	Lim, J. H., Shin, J. H., Jin, G. Z., Chun, J. H., and Oh, J.S. (2003). Forest stand structure, site characteristics and carbon budget of Gwangneung Natural Forest in Korea. Korean J Agric Forest Meteoro 5(2), 101-109.
Lithocarpus cleistocarpus	AGB = 0.04268 x (D2 x H)0.98	Du, G., Hong, L., and Yao, G. (1987). Estimate and analysis of the aboveground biomass of a secondary evergreen broad‑leaved forest in northwest Zhejiang. Journal of Zhejiang Forestry Science and Technology 7, 5–12. [in Chinese].
Lithocarpus glaber	AGB = 0.04268 x (D2 x H)0.98	Du, G., Hong, L., and Yao, G. (1987). Estimate and analysis of the aboveground biomass of a secondary evergreen broad‑leaved forest in northwest Zhejiang. Journal of Zhejiang Forestry Science and Technology 7, 5–12. [in Chinese].
Lithocarpus hancei	AGB = 0.04268 x (D2 x H)0.98	Du, G., Hong, L., and Yao, G. (1987). Estimate and analysis of the aboveground biomass of a secondary evergreen broad‑leaved forest in northwest Zhejiang. Journal of Zhejiang Forestry Science and Technology 7, 5–12. [in Chinese].
Lithocarpus iteaphyllus	AGB = 0.04268 x (D2 x H)0.98	Du, G., Hong, L., and Yao, G. (1987). Estimate and analysis of the aboveground biomass of a secondary evergreen broad‑leaved forest in northwest Zhejiang. Journal of Zhejiang Forestry Science and Technology 7, 5–12. [in Chinese].
Lithocarpus polystachyus	AGB = 0.04268 x (D2 x H)0.98	Du, G., Hong, L., and Yao, G. (1987). Estimate and analysis of the aboveground biomass of a secondary evergreen broad‑leaved forest in northwest Zhejiang. Journal of Zhejiang Forestry Science and Technology 7, 5–12. [in Chinese].
Litsea auriculata	M=a+b×D2H	Wang, Y., Xu, W., Tang, Z., and Xie, Z. (2021). A biomass equation dataset for common shrub species in China. Earth System Science Data Discussions [preprint]. https://doi.org/10.5194/essd-2021-44
Litsea coreana var. sinensis	M=a+b×D2H	Wang, Y., Xu, W., Tang, Z., and Xie, Z. (2021). A biomass equation dataset for common shrub species in China. Earth System Science Data Discussions [preprint]. https://doi.org/10.5194/essd-2021-44
Litsea cubeba	M=a+b×D2H	Wang, Y., Xu, W., Tang, Z., and Xie, Z. (2021). A biomass equation dataset for common shrub species in China. Earth System Science Data Discussions [preprint]. https://doi.org/10.5194/essd-2021-44
Litsea elongata	M=a+b×D2H	Wang, Y., Xu, W., Tang, Z., and Xie, Z. (2021). A biomass equation dataset for common shrub species in China. Earth System Science Data Discussions [preprint]. https://doi.org/10.5194/essd-2021-44
Litsea elongata var. faberi	M=a+b×D2H	Wang, Y., Xu, W., Tang, Z., and Xie, Z. (2021). A biomass equation dataset for common shrub species in China. Earth System Science Data Discussions [preprint]. https://doi.org/10.5194/essd-2021-44
Litsea pungens	M=a+b×D2H	Wang, Y., Xu, W., Tang, Z., and Xie, Z. (2021). A biomass equation dataset for common shrub species in China. Earth System Science Data Discussions [preprint]. https://doi.org/10.5194/essd-2021-44
Lonicera chrysantha var. koehneana	AGB = 0.1673×DBH2.393	Lim, J. H., Shin, J. H., Jin, G. Z., Chun, J. H., and Oh, J.S. (2003). Forest stand structure, site characteristics and carbon budget of Gwangneung Natural Forest in Korea. Korean J Agric Forest Meteoro 5(2), 101-109.
Lonicera elisae	AGB = 0.1673×DBH2.393	Lim, J. H., Shin, J. H., Jin, G. Z., Chun, J. H., and Oh, J.S. (2003). Forest stand structure, site characteristics and carbon budget of Gwangneung Natural Forest in Korea. Korean J Agric Forest Meteoro 5(2), 101-109.
Lonicera fragrantissima var. lancifolia	AGB = 0.1673×DBH2.393	Lim, J. H., Shin, J. H., Jin, G. Z., Chun, J. H., and Oh, J.S. (2003). Forest stand structure, site characteristics and carbon budget of Gwangneung Natural Forest in Korea. Korean J Agric Forest Meteoro 5(2), 101-109.
Lonicera hemsleyana	AGB = 0.1673×DBH2.393	Lim, J. H., Shin, J. H., Jin, G. Z., Chun, J. H., and Oh, J.S. (2003). Forest stand structure, site characteristics and carbon budget of Gwangneung Natural Forest in Korea. Korean J Agric Forest Meteoro 5(2), 101-109.
Lonicera maackii	AGB = 0.1673×DBH2.393	Lim, J. H., Shin, J. H., Jin, G. Z., Chun, J. H., and Oh, J.S. (2003). Forest stand structure, site characteristics and carbon budget of Gwangneung Natural Forest in Korea. Korean J Agric Forest Meteoro 5(2), 101-109.
Lonicera modesta	AGB = 0.1673×DBH2.393	Lim, J. H., Shin, J. H., Jin, G. Z., Chun, J. H., and Oh, J.S. (2003). Forest stand structure, site characteristics and carbon budget of Gwangneung Natural Forest in Korea. Korean J Agric Forest Meteoro 5(2), 101-109.
Loropetalum chinense	AGB = 0.1599 x D2.35119	Lin, D., Lai, J., Muller-Landau, H. C., Mi, X., and Ma, K. (2012). Topographic variation in aboveground biomass in a subtropical evergreen broad-leaved forest in China. PLoS ONE 7(10), e48244. https://doi.org/10.1371/journal.pone.0048244.
Lyonia ovalifolia var. elliptica	V=0.03468-0.56878D+4.72282D2	Forest Survey of India (FSI). (1996). Volume equations for forests of India, Nepal, and Bhutan. Dehradun, India: Forest Survey of India, Ministry of Environment & Forests, Government of India.
Lyonia ovalifolia var. hebecarpa	V=0.03468-0.56878D+4.72282D2	Forest Survey of India (FSI). (1996). Volume equations for forests of India, Nepal, and Bhutan. Dehradun, India: Forest Survey of India, Ministry of Environment & Forests, Government of India.
Maackia hupehensis	AGB = 0.1673×DBH2.393	Lim, J. H., Shin, J. H., Jin, G. Z., Chun, J. H., and Oh, J.S. (2003). Forest stand structure, site characteristics and carbon budget of Gwangneung Natural Forest in Korea. Korean J Agric Forest Meteoro 5(2), 101-109.
Machilus grijsii	V/D2=4.84009-0.02402/D2	Forest Survey of India (FSI). (1996). Volume equations for forests of India, Nepal, and Bhutan. Dehradun, India: Forest Survey of India, Ministry of Environment & Forests, Government of India.
Machilus litseifolia	V/D2=4.84009-0.02402/D2	Forest Survey of India (FSI). (1996). Volume equations for forests of India, Nepal, and Bhutan. Dehradun, India: Forest Survey of India, Ministry of Environment & Forests, Government of India.
Machilus oreophila	V/D2=4.84009-0.02402/D2	Forest Survey of India (FSI). (1996). Volume equations for forests of India, Nepal, and Bhutan. Dehradun, India: Forest Survey of India, Ministry of Environment & Forests, Government of India.
Machilus pauhoi	V/D2=4.84009-0.02402/D2	Forest Survey of India (FSI). (1996). Volume equations for forests of India, Nepal, and Bhutan. Dehradun, India: Forest Survey of India, Ministry of Environment & Forests, Government of India.
Machilus phoenicis	V/D2=4.84009-0.02402/D2	Forest Survey of India (FSI). (1996). Volume equations for forests of India, Nepal, and Bhutan. Dehradun, India: Forest Survey of India, Ministry of Environment & Forests, Government of India.
Machilus thunbergii	Wa = e (–3.51 + 2.59 × Ln D)	Ali A., Xu, M. S., Zhao, Y. T., Zhang, Q. Q., Zhou, L. L., Yang, X. D., Yan, E. R. (2015). Allometric biomass equations for shrub and small tree species in subtropical China. Silva Fennica 49(4), 1–10. http://dx.doi.org/10.14214/sf.1275
Machilus velutina	V/D2=4.84009-0.02402/D2	Forest Survey of India (FSI). (1996). Volume equations for forests of India, Nepal, and Bhutan. Dehradun, India: Forest Survey of India, Ministry of Environment & Forests, Government of India.
Machilus leptophylla	V/D2=4.84009-0.02402/D2	Forest Survey of India (FSI). (1996). Volume equations for forests of India, Nepal, and Bhutan. Dehradun, India: Forest Survey of India, Ministry of Environment & Forests, Government of India.
Maclura tricuspidata	AGB = 0.1673×DBH2.393	Lim, J. H., Shin, J. H., Jin, G. Z., Chun, J. H., and Oh, J.S. (2003). Forest stand structure, site characteristics and carbon budget of Gwangneung Natural Forest in Korea. Korean J Agric Forest Meteoro 5(2), 101-109.
Magnolia amoena	AGB = 0.1673×DBH2.393	Lim, J. H., Shin, J. H., Jin, G. Z., Chun, J. H., and Oh, J.S. (2003). Forest stand structure, site characteristics and carbon budget of Gwangneung Natural Forest in Korea. Korean J Agric Forest Meteoro 5(2), 101-109.
Mahonia bealei	AGB = 0.1673×DBH2.393	Lim, J. H., Shin, J. H., Jin, G. Z., Chun, J. H., and Oh, J.S. (2003). Forest stand structure, site characteristics and carbon budget of Gwangneung Natural Forest in Korea. Korean J Agric Forest Meteoro 5(2), 101-109.
Mallotus apelta	M=a(D2H)b	Wang, Y., Xu, W., Tang, Z., and Xie, Z. (2021). A biomass equation dataset for common shrub species in China. Earth System Science Data Discussions [preprint]. https://doi.org/10.5194/essd-2021-44
Mallotus japonicus	AGB = 0.1673×DBH2.393	Lim, J. H., Shin, J. H., Jin, G. Z., Chun, J. H., and Oh, J.S. (2003). Forest stand structure, site characteristics and carbon budget of Gwangneung Natural Forest in Korea. Korean J Agric Forest Meteoro 5(2), 101-109.
Mallotus tenuifolius	AGB = 0.1673×DBH2.393	Lim, J. H., Shin, J. H., Jin, G. Z., Chun, J. H., and Oh, J.S. (2003). Forest stand structure, site characteristics and carbon budget of Gwangneung Natural Forest in Korea. Korean J Agric Forest Meteoro 5(2), 101-109.
Malus baccata var. mandshurica	AGB = 0.1673×DBH2.393	Lim, J. H., Shin, J. H., Jin, G. Z., Chun, J. H., and Oh, J.S. (2003). Forest stand structure, site characteristics and carbon budget of Gwangneung Natural Forest in Korea. Korean J Agric Forest Meteoro 5(2), 101-109.
Malus doumeri	AGB = 0.1673×DBH2.393	Lim, J. H., Shin, J. H., Jin, G. Z., Chun, J. H., and Oh, J.S. (2003). Forest stand structure, site characteristics and carbon budget of Gwangneung Natural Forest in Korea. Korean J Agric Forest Meteoro 5(2), 101-109.
Malus leiocalyca	AGB = 0.1673×DBH2.393	Lim, J. H., Shin, J. H., Jin, G. Z., Chun, J. H., and Oh, J.S. (2003). Forest stand structure, site characteristics and carbon budget of Gwangneung Natural Forest in Korea. Korean J Agric Forest Meteoro 5(2), 101-109.
Manglietia yuyuanensis	AGB = 0.1673×DBH2.393	Lim, J. H., Shin, J. H., Jin, G. Z., Chun, J. H., and Oh, J.S. (2003). Forest stand structure, site characteristics and carbon budget of Gwangneung Natural Forest in Korea. Korean J Agric Forest Meteoro 5(2), 101-109.
Melia azedarach	V=0.03510+5.32981D2	Forest Survey of India (FSI). (1996). Volume equations for forests of India, Nepal, and Bhutan. Dehradun, India: Forest Survey of India, Ministry of Environment & Forests, Government of India.
Meliosma flexuosa	AGB = 0.1673×DBH2.393	Lim, J. H., Shin, J. H., Jin, G. Z., Chun, J. H., and Oh, J.S. (2003). Forest stand structure, site characteristics and carbon budget of Gwangneung Natural Forest in Korea. Korean J Agric Forest Meteoro 5(2), 101-109.
Meliosma myriantha var. discolor	AGB = 0.1673×DBH2.393	Lim, J. H., Shin, J. H., Jin, G. Z., Chun, J. H., and Oh, J.S. (2003). Forest stand structure, site characteristics and carbon budget of Gwangneung Natural Forest in Korea. Korean J Agric Forest Meteoro 5(2), 101-109.
Meliosma myriantha var. pilosa	AGB = 0.1673×DBH2.393	Lim, J. H., Shin, J. H., Jin, G. Z., Chun, J. H., and Oh, J.S. (2003). Forest stand structure, site characteristics and carbon budget of Gwangneung Natural Forest in Korea. Korean J Agric Forest Meteoro 5(2), 101-109.
Meliosma oldhamii	AGB = 0.1673×DBH2.393	Lim, J. H., Shin, J. H., Jin, G. Z., Chun, J. H., and Oh, J.S. (2003). Forest stand structure, site characteristics and carbon budget of Gwangneung Natural Forest in Korea. Korean J Agric Forest Meteoro 5(2), 101-109.
Meliosma rhoifolia var. barbulata	AGB = 0.1673×DBH2.393	Lim, J. H., Shin, J. H., Jin, G. Z., Chun, J. H., and Oh, J.S. (2003). Forest stand structure, site characteristics and carbon budget of Gwangneung Natural Forest in Korea. Korean J Agric Forest Meteoro 5(2), 101-109.
Meliosma rigida	AGB = 0.1673×DBH2.393	Lim, J. H., Shin, J. H., Jin, G. Z., Chun, J. H., and Oh, J.S. (2003). Forest stand structure, site characteristics and carbon budget of Gwangneung Natural Forest in Korea. Korean J Agric Forest Meteoro 5(2), 101-109.
Michelia maudiae	V=0.23057-3.51494 D+17.62619 D2	Forest Survey of India (FSI). (2011). India state of forest report 2011 (Annexure II). Dehradun, India: Forest Survey of India.
Microtropis fokienensis	AGB = 0.1673×DBH2.393	Lim, J. H., Shin, J. H., Jin, G. Z., Chun, J. H., and Oh, J.S. (2003). Forest stand structure, site characteristics and carbon budget of Gwangneung Natural Forest in Korea. Korean J Agric Forest Meteoro 5(2), 101-109.
Morella rubra	AGB = 0.1673×DBH2.393	Lim, J. H., Shin, J. H., Jin, G. Z., Chun, J. H., and Oh, J.S. (2003). Forest stand structure, site characteristics and carbon budget of Gwangneung Natural Forest in Korea. Korean J Agric Forest Meteoro 5(2), 101-109.
Morus alba	AGB = pxexp(-0.667+1.784ln(D)+0.207(ln (D))2-0.0281(ln (D))3	Son, Y. M., Kim, R. H., Lee, K. H., Pyo, J. K., Kim, S. W., Hwang, J. S., Lee, S. J., and Park, H. (2014). Carbon emission factors and biomass allometric equations by species in Korea. National Institute of Forest Science, Seoul, Republic of Korea 97 p.
Morus australis	AGB = pxexp(-0.667+1.784ln(D)+0.207(ln (D))2-0.0281(ln (D))3	Son, Y. M., Kim, R. H., Lee, K. H., Pyo, J. K., Kim, S. W., Hwang, J. S., Lee, S. J., and Park, H. (2014). Carbon emission factors and biomass allometric equations by species in Korea. National Institute of Forest Science, Seoul, Republic of Korea 97 p.
Morus cathayana	AGB = pxexp(-0.667+1.784ln(D)+0.207(ln (D))2-0.0281(ln (D))3	Son, Y. M., Kim, R. H., Lee, K. H., Pyo, J. K., Kim, S. W., Hwang, J. S., Lee, S. J., and Park, H. (2014). Carbon emission factors and biomass allometric equations by species in Korea. National Institute of Forest Science, Seoul, Republic of Korea 97 p.
Murraya paniculata	AGB = pxexp(-0.667+1.784ln(D)+0.207(ln (D))2-0.0281(ln (D))3	Son, Y. M., Kim, R. H., Lee, K. H., Pyo, J. K., Kim, S. W., Hwang, J. S., Lee, S. J., and Park, H. (2014). Carbon emission factors and biomass allometric equations by species in Korea. National Institute of Forest Science, Seoul, Republic of Korea 97 p.
Myrsine seguinii	M=a+b×D2H	Wang, Y., Xu, W., Tang, Z., and Xie, Z. (2021). A biomass equation dataset for common shrub species in China. Earth System Science Data Discussions [preprint]. https://doi.org/10.5194/essd-2021-44
Neolitsea aurata var. chekiangensis	AGB = 0.1673×DBH2.393	Lim, J. H., Shin, J. H., Jin, G. Z., Chun, J. H., and Oh, J.S. (2003). Forest stand structure, site characteristics and carbon budget of Gwangneung Natural Forest in Korea. Korean J Agric Forest Meteoro 5(2), 101-109.
Neolitsea aurata var. paraciculata	AGB = 0.1673×DBH2.393	Lim, J. H., Shin, J. H., Jin, G. Z., Chun, J. H., and Oh, J.S. (2003). Forest stand structure, site characteristics and carbon budget of Gwangneung Natural Forest in Korea. Korean J Agric Forest Meteoro 5(2), 101-109.
Neolitsea aurata var. undulatula	AGB = 0.1673×DBH2.393	Lim, J. H., Shin, J. H., Jin, G. Z., Chun, J. H., and Oh, J.S. (2003). Forest stand structure, site characteristics and carbon budget of Gwangneung Natural Forest in Korea. Korean J Agric Forest Meteoro 5(2), 101-109.
Neolitsea sericea	AGB = 0.1673×DBH2.393	Lim, J. H., Shin, J. H., Jin, G. Z., Chun, J. H., and Oh, J.S. (2003). Forest stand structure, site characteristics and carbon budget of Gwangneung Natural Forest in Korea. Korean J Agric Forest Meteoro 5(2), 101-109.
Neoshirakia japonica	AGB = 0.1673×DBH2.393	Lim, J. H., Shin, J. H., Jin, G. Z., Chun, J. H., and Oh, J.S. (2003). Forest stand structure, site characteristics and carbon budget of Gwangneung Natural Forest in Korea. Korean J Agric Forest Meteoro 5(2), 101-109.
Nyssa sinensis	AGB = 0.1673×DBH2.393	Lim, J. H., Shin, J. H., Jin, G. Z., Chun, J. H., and Oh, J.S. (2003). Forest stand structure, site characteristics and carbon budget of Gwangneung Natural Forest in Korea. Korean J Agric Forest Meteoro 5(2), 101-109.
Oreocnide frutescens	AGB = 0.1673×DBH2.393	Lim, J. H., Shin, J. H., Jin, G. Z., Chun, J. H., and Oh, J.S. (2003). Forest stand structure, site characteristics and carbon budget of Gwangneung Natural Forest in Korea. Korean J Agric Forest Meteoro 5(2), 101-109.
Ormosia henryi	AGB = 0.1673×DBH2.393	Lim, J. H., Shin, J. H., Jin, G. Z., Chun, J. H., and Oh, J.S. (2003). Forest stand structure, site characteristics and carbon budget of Gwangneung Natural Forest in Korea. Korean J Agric Forest Meteoro 5(2), 101-109.
Osmanthus austrozhejiangensis	AGB = 0.1673×DBH2.393	Lim, J. H., Shin, J. H., Jin, G. Z., Chun, J. H., and Oh, J.S. (2003). Forest stand structure, site characteristics and carbon budget of Gwangneung Natural Forest in Korea. Korean J Agric Forest Meteoro 5(2), 101-109.
Osmanthus cooperi	AGB = 0.1673×DBH2.393	Lim, J. H., Shin, J. H., Jin, G. Z., Chun, J. H., and Oh, J.S. (2003). Forest stand structure, site characteristics and carbon budget of Gwangneung Natural Forest in Korea. Korean J Agric Forest Meteoro 5(2), 101-109.
Osmanthus fragrans	AGB = 0.1673×DBH2.393	Lim, J. H., Shin, J. H., Jin, G. Z., Chun, J. H., and Oh, J.S. (2003). Forest stand structure, site characteristics and carbon budget of Gwangneung Natural Forest in Korea. Korean J Agric Forest Meteoro 5(2), 101-109.
Padus buergeriana	AGB = 0.1673×DBH2.393	Lim, J. H., Shin, J. H., Jin, G. Z., Chun, J. H., and Oh, J.S. (2003). Forest stand structure, site characteristics and carbon budget of Gwangneung Natural Forest in Korea. Korean J Agric Forest Meteoro 5(2), 101-109.
Parakmeria lotungensis	AGB = 0.1673×DBH2.393	Lim, J. H., Shin, J. H., Jin, G. Z., Chun, J. H., and Oh, J.S. (2003). Forest stand structure, site characteristics and carbon budget of Gwangneung Natural Forest in Korea. Korean J Agric Forest Meteoro 5(2), 101-109.
Pasania harlandii	AGB = 0.1673×DBH2.393	Lim, J. H., Shin, J. H., Jin, G. Z., Chun, J. H., and Oh, J.S. (2003). Forest stand structure, site characteristics and carbon budget of Gwangneung Natural Forest in Korea. Korean J Agric Forest Meteoro 5(2), 101-109.
Paulownia fortunei	AGB = 0.1673×DBH2.393	Lim, J. H., Shin, J. H., Jin, G. Z., Chun, J. H., and Oh, J.S. (2003). Forest stand structure, site characteristics and carbon budget of Gwangneung Natural Forest in Korea. Korean J Agric Forest Meteoro 5(2), 101-109.
Perkinsiodendron macgregorii	AGB = 0.1673×DBH2.393	Lim, J. H., Shin, J. H., Jin, G. Z., Chun, J. H., and Oh, J.S. (2003). Forest stand structure, site characteristics and carbon budget of Gwangneung Natural Forest in Korea. Korean J Agric Forest Meteoro 5(2), 101-109.
Philadelphus laxiflorus	Bag = 0.0345 x H2.50	Li, X., Guo, Q., Wang, X., and Zheng, H. (2010). Allometry of understory tree species in a natural secondary forest in Northeast China. Scientia Silvae Sinicae 46, 22–32.
Philadelphus zhejiangensis	Bag = 0.0345 x H2.50	Li, X., Guo, Q., Wang, X., and Zheng, H. (2010). Allometry of understory tree species in a natural secondary forest in Northeast China. Scientia Silvae Sinicae 46, 22–32.
Phoebe chekiangensis	AGB = 0.1673×DBH2.393	Lim, J. H., Shin, J. H., Jin, G. Z., Chun, J. H., and Oh, J.S. (2003). Forest stand structure, site characteristics and carbon budget of Gwangneung Natural Forest in Korea. Korean J Agric Forest Meteoro 5(2), 101-109.
Phoebe sheareri	AGB = 0.1673×DBH2.393	Lim, J. H., Shin, J. H., Jin, G. Z., Chun, J. H., and Oh, J.S. (2003). Forest stand structure, site characteristics and carbon budget of Gwangneung Natural Forest in Korea. Korean J Agric Forest Meteoro 5(2), 101-109.
Photinia beauverdiana	AGB = 0.1673×DBH2.393	Lim, J. H., Shin, J. H., Jin, G. Z., Chun, J. H., and Oh, J.S. (2003). Forest stand structure, site characteristics and carbon budget of Gwangneung Natural Forest in Korea. Korean J Agric Forest Meteoro 5(2), 101-109.
Photinia beauverdiana var. notabilis	AGB = 0.1673×DBH2.393	Lim, J. H., Shin, J. H., Jin, G. Z., Chun, J. H., and Oh, J.S. (2003). Forest stand structure, site characteristics and carbon budget of Gwangneung Natural Forest in Korea. Korean J Agric Forest Meteoro 5(2), 101-109.
Photinia glabra	AGB = 0.1673×DBH2.393	Lim, J. H., Shin, J. H., Jin, G. Z., Chun, J. H., and Oh, J.S. (2003). Forest stand structure, site characteristics and carbon budget of Gwangneung Natural Forest in Korea. Korean J Agric Forest Meteoro 5(2), 101-109.
Photinia hirsuta	AGB = 0.1673×DBH2.393	Lim, J. H., Shin, J. H., Jin, G. Z., Chun, J. H., and Oh, J.S. (2003). Forest stand structure, site characteristics and carbon budget of Gwangneung Natural Forest in Korea. Korean J Agric Forest Meteoro 5(2), 101-109.
Photinia parvifolia	AGB = 0.1673×DBH2.393	Lim, J. H., Shin, J. H., Jin, G. Z., Chun, J. H., and Oh, J.S. (2003). Forest stand structure, site characteristics and carbon budget of Gwangneung Natural Forest in Korea. Korean J Agric Forest Meteoro 5(2), 101-109.
Photinia schneideriana	AGB = 0.1673×DBH2.393	Lim, J. H., Shin, J. H., Jin, G. Z., Chun, J. H., and Oh, J.S. (2003). Forest stand structure, site characteristics and carbon budget of Gwangneung Natural Forest in Korea. Korean J Agric Forest Meteoro 5(2), 101-109.
Photinia serratifolia	AGB = 0.1673×DBH2.393	Lim, J. H., Shin, J. H., Jin, G. Z., Chun, J. H., and Oh, J.S. (2003). Forest stand structure, site characteristics and carbon budget of Gwangneung Natural Forest in Korea. Korean J Agric Forest Meteoro 5(2), 101-109.
Photinia villosa	AGB = 0.1673×DBH2.393	Lim, J. H., Shin, J. H., Jin, G. Z., Chun, J. H., and Oh, J.S. (2003). Forest stand structure, site characteristics and carbon budget of Gwangneung Natural Forest in Korea. Korean J Agric Forest Meteoro 5(2), 101-109.
Phyllanthus glaucus	V=-0.406+3.540 D-3.231D2	Forest Survey of India (FSI). (2003). State of forest report 2003. Dehradun: Forest Survey of India.
Picrasma quassioides	AGB = 0.1673×DBH2.393	Lim, J. H., Shin, J. H., Jin, G. Z., Chun, J. H., and Oh, J.S. (2003). Forest stand structure, site characteristics and carbon budget of Gwangneung Natural Forest in Korea. Korean J Agric Forest Meteoro 5(2), 101-109.
Pieris formosa	AGB = 0.1673×DBH2.393	Lim, J. H., Shin, J. H., Jin, G. Z., Chun, J. H., and Oh, J.S. (2003). Forest stand structure, site characteristics and carbon budget of Gwangneung Natural Forest in Korea. Korean J Agric Forest Meteoro 5(2), 101-109.
Pieris japonica	AGB = 0.1673×DBH2.393	Lim, J. H., Shin, J. H., Jin, G. Z., Chun, J. H., and Oh, J.S. (2003). Forest stand structure, site characteristics and carbon budget of Gwangneung Natural Forest in Korea. Korean J Agric Forest Meteoro 5(2), 101-109.
Pinus hwangshanensis	AGB = 0.064×DBH2.377+0.621×DBH1.395+0.025×DBH2.237	Son, Y. M., Kim, R. H., Lee, K. H., Pyo, J. K., Kim, S. W., Hwang, J. S., Lee, S. J., and Park, H. (2014). Carbon emission factors and biomass allometric equations by species in Korea. National Institute of Forest Science, Seoul, Republic of Korea 97 p.
Pinus massoniana	AGB = 0.1359 x (D2xH)0.79	Zhang, J., Ge, Y., Chang, J., Jiang, B., Jiang, H., Peng, C., et al. (2007). Carbon storage by ecological service forests in Zhejiang Province, subtropical China. Forest Ecology and Management 245, 64–75. https://doi.org/10.1016/j.foreco.2007.03.010.
Pistacia chinensis	AGB = 0.1673×DBH2.393	Lim, J. H., Shin, J. H., Jin, G. Z., Chun, J. H., and Oh, J.S. (2003). Forest stand structure, site characteristics and carbon budget of Gwangneung Natural Forest in Korea. Korean J Agric Forest Meteoro 5(2), 101-109.
Pittosporum illicioides	AGB = 0.1673×DBH2.393	Lim, J. H., Shin, J. H., Jin, G. Z., Chun, J. H., and Oh, J.S. (2003). Forest stand structure, site characteristics and carbon budget of Gwangneung Natural Forest in Korea. Korean J Agric Forest Meteoro 5(2), 101-109.
Pittosporum tobira	AGB = 0.1673×DBH2.393	Lim, J. H., Shin, J. H., Jin, G. Z., Chun, J. H., and Oh, J.S. (2003). Forest stand structure, site characteristics and carbon budget of Gwangneung Natural Forest in Korea. Korean J Agric Forest Meteoro 5(2), 101-109.
Platycarya strobilacea	Wa = 0.0174(D2 H)+21.767	Liu, L. B., Zhou, Y. C., Cheng, A. Y., Wang, S. J., Cai, X. L., and Ni, J. (2020). Aboveground biomass estimate of a karst forest in central Guizhou Province, southwestern China based on direct harvest method. Acta Ecologica Sinica, 40(13), 4455–4461. https://doi.org/10.5846/stxb201906141259
Platyosprion platycarpum	AGB = 0.1673×DBH2.393	Lim, J. H., Shin, J. H., Jin, G. Z., Chun, J. H., and Oh, J.S. (2003). Forest stand structure, site characteristics and carbon budget of Gwangneung Natural Forest in Korea. Korean J Agric Forest Meteoro 5(2), 101-109.
Premna microphylla	AGB = 0.1673×DBH2.393	Lim, J. H., Shin, J. H., Jin, G. Z., Chun, J. H., and Oh, J.S. (2003). Forest stand structure, site characteristics and carbon budget of Gwangneung Natural Forest in Korea. Korean J Agric Forest Meteoro 5(2), 101-109.
Prunus buergeriana	AGB = 0.1673×DBH2.393	Lim, J. H., Shin, J. H., Jin, G. Z., Chun, J. H., and Oh, J.S. (2003). Forest stand structure, site characteristics and carbon budget of Gwangneung Natural Forest in Korea. Korean J Agric Forest Meteoro 5(2), 101-109.
Prunus campanulata	AGB = 0.1673×DBH2.393	Lim, J. H., Shin, J. H., Jin, G. Z., Chun, J. H., and Oh, J.S. (2003). Forest stand structure, site characteristics and carbon budget of Gwangneung Natural Forest in Korea. Korean J Agric Forest Meteoro 5(2), 101-109.
Prunus conradinae	AGB = 0.1673×DBH2.393	Lim, J. H., Shin, J. H., Jin, G. Z., Chun, J. H., and Oh, J.S. (2003). Forest stand structure, site characteristics and carbon budget of Gwangneung Natural Forest in Korea. Korean J Agric Forest Meteoro 5(2), 101-109.
Prunus discoidea	AGB = 0.1673×DBH2.393	Lim, J. H., Shin, J. H., Jin, G. Z., Chun, J. H., and Oh, J.S. (2003). Forest stand structure, site characteristics and carbon budget of Gwangneung Natural Forest in Korea. Korean J Agric Forest Meteoro 5(2), 101-109.
Prunus grayana	AGB = 0.1673×DBH2.393	Lim, J. H., Shin, J. H., Jin, G. Z., Chun, J. H., and Oh, J.S. (2003). Forest stand structure, site characteristics and carbon budget of Gwangneung Natural Forest in Korea. Korean J Agric Forest Meteoro 5(2), 101-109.
Prunus obtusata	AGB = 0.1673×DBH2.393	Lim, J. H., Shin, J. H., Jin, G. Z., Chun, J. H., and Oh, J.S. (2003). Forest stand structure, site characteristics and carbon budget of Gwangneung Natural Forest in Korea. Korean J Agric Forest Meteoro 5(2), 101-109.
Prunus schneideriana	AGB = 0.1673×DBH2.393	Lim, J. H., Shin, J. H., Jin, G. Z., Chun, J. H., and Oh, J.S. (2003). Forest stand structure, site characteristics and carbon budget of Gwangneung Natural Forest in Korea. Korean J Agric Forest Meteoro 5(2), 101-109.
Prunus serrulata var. pubescens	AGB = 0.1673×DBH2.393	Lim, J. H., Shin, J. H., Jin, G. Z., Chun, J. H., and Oh, J.S. (2003). Forest stand structure, site characteristics and carbon budget of Gwangneung Natural Forest in Korea. Korean J Agric Forest Meteoro 5(2), 101-109.
Prunus spinulosa	AGB = 0.1673×DBH2.393	Lim, J. H., Shin, J. H., Jin, G. Z., Chun, J. H., and Oh, J.S. (2003). Forest stand structure, site characteristics and carbon budget of Gwangneung Natural Forest in Korea. Korean J Agric Forest Meteoro 5(2), 101-109.
Prunus subhirtella	AGB = 0.1673×DBH2.393	Lim, J. H., Shin, J. H., Jin, G. Z., Chun, J. H., and Oh, J.S. (2003). Forest stand structure, site characteristics and carbon budget of Gwangneung Natural Forest in Korea. Korean J Agric Forest Meteoro 5(2), 101-109.
Pseudolarix amabilis	AGB = 0.1673×DBH2.393	Lim, J. H., Shin, J. H., Jin, G. Z., Chun, J. H., and Oh, J.S. (2003). Forest stand structure, site characteristics and carbon budget of Gwangneung Natural Forest in Korea. Korean J Agric Forest Meteoro 5(2), 101-109.
Pterocarya stenoptera	AGB = 0.1673×DBH2.393	Lim, J. H., Shin, J. H., Jin, G. Z., Chun, J. H., and Oh, J.S. (2003). Forest stand structure, site characteristics and carbon budget of Gwangneung Natural Forest in Korea. Korean J Agric Forest Meteoro 5(2), 101-109.
Pterostyrax corymbosus	AGB = 0.1673×DBH2.393	Lim, J. H., Shin, J. H., Jin, G. Z., Chun, J. H., and Oh, J.S. (2003). Forest stand structure, site characteristics and carbon budget of Gwangneung Natural Forest in Korea. Korean J Agric Forest Meteoro 5(2), 101-109.
Pyrus calleryana	AGB = 0.1673×DBH2.393	Lim, J. H., Shin, J. H., Jin, G. Z., Chun, J. H., and Oh, J.S. (2003). Forest stand structure, site characteristics and carbon budget of Gwangneung Natural Forest in Korea. Korean J Agric Forest Meteoro 5(2), 101-109.
Pyrus ussuriensis	AGB = 0.1673×DBH2.393	Lim, J. H., Shin, J. H., Jin, G. Z., Chun, J. H., and Oh, J.S. (2003). Forest stand structure, site characteristics and carbon budget of Gwangneung Natural Forest in Korea. Korean J Agric Forest Meteoro 5(2), 101-109.
Quercus acutissima	AGB = 0.1199 x (D2 x H)0.8509	Chen, Q., and Shen, Q. (1993). Studies on the biomass models of the tree stratum of secondary Cyclobalanopsis glauca forest in Zhejiang. Acta Phytoecologica Sinica, 17(1), 38-42. [in Chinese].
Quercus aliena var. acutiserrata	AGB = 0.1199 x (D2 x H)0.8509	Chen, Q., and Shen, Q. (1993). Studies on the biomass models of the tree stratum of secondary Cyclobalanopsis glauca forest in Zhejiang. Acta Phytoecologica Sinica, 17(1), 38-42. [in Chinese].
Quercus engleriana	AGB = 0.1199 x (D2 x H)0.8509	Chen, Q., and Shen, Q. (1993). Studies on the biomass models of the tree stratum of secondary Cyclobalanopsis glauca forest in Zhejiang. Acta Phytoecologica Sinica, 17(1), 38-42. [in Chinese].
Quercus fabri	M=a+b×D2H	Wang, Y., Xu, W., Tang, Z., and Xie, Z. (2021). A biomass equation dataset for common shrub species in China. Earth System Science Data Discussions [preprint]. https://doi.org/10.5194/essd-2021-44
Quercus phillyreoides	AGB = 0.1199 x (D2 x H)0.8509	Chen, Q., and Shen, Q. (1993). Studies on the biomass models of the tree stratum of secondary Cyclobalanopsis glauca forest in Zhejiang. Acta Phytoecologica Sinica, 17(1), 38-42. [in Chinese].
Quercus serrata var. brevipetiolata	AGB = 0.1199 x (D2 x H)0.8509	Chen, Q., and Shen, Q. (1993). Studies on the biomass models of the tree stratum of secondary Cyclobalanopsis glauca forest in Zhejiang. Acta Phytoecologica Sinica, 17(1), 38-42. [in Chinese].
Reevesia pycnantha	AGB = 0.1673×DBH2.393	Lim, J. H., Shin, J. H., Jin, G. Z., Chun, J. H., and Oh, J.S. (2003). Forest stand structure, site characteristics and carbon budget of Gwangneung Natural Forest in Korea. Korean J Agric Forest Meteoro 5(2), 101-109.
Rhamnus globosa	AGB = 0.1673×DBH2.393	Lim, J. H., Shin, J. H., Jin, G. Z., Chun, J. H., and Oh, J.S. (2003). Forest stand structure, site characteristics and carbon budget of Gwangneung Natural Forest in Korea. Korean J Agric Forest Meteoro 5(2), 101-109.
Rhamnus utilis	AGB = 0.1673×DBH2.393	Lim, J. H., Shin, J. H., Jin, G. Z., Chun, J. H., and Oh, J.S. (2003). Forest stand structure, site characteristics and carbon budget of Gwangneung Natural Forest in Korea. Korean J Agric Forest Meteoro 5(2), 101-109.
Rhamnus wilsonii	AGB = 0.1673×DBH2.393	Lim, J. H., Shin, J. H., Jin, G. Z., Chun, J. H., and Oh, J.S. (2003). Forest stand structure, site characteristics and carbon budget of Gwangneung Natural Forest in Korea. Korean J Agric Forest Meteoro 5(2), 101-109.
Rhaphiolepis indica	M=a(D2H)b	Wang, Y., Xu, W., Tang, Z., and Xie, Z. (2021). A biomass equation dataset for common shrub species in China. Earth System Science Data Discussions [preprint]. https://doi.org/10.5194/essd-2021-44
Rhaphiolepis umbellata	M=a(D2H)b	Wang, Y., Xu, W., Tang, Z., and Xie, Z. (2021). A biomass equation dataset for common shrub species in China. Earth System Science Data Discussions [preprint]. https://doi.org/10.5194/essd-2021-44
Rhododendron farrerae	V=0.06007-0.2187√/D+3.63428 D2	Forest Survey of India (FSI). (1996). Volume equations for forests of India, Nepal, and Bhutan. Dehradun, India: Forest Survey of India, Ministry of Environment & Forests, Government of India.
Rhododendron fortunei	V=0.06007-0.2187√/D+3.63428 D2	Forest Survey of India (FSI). (1996). Volume equations for forests of India, Nepal, and Bhutan. Dehradun, India: Forest Survey of India, Ministry of Environment & Forests, Government of India.
Rhododendron latoucheae	AGB = 0.2212 x D1.9932	Lin, D., Lai, J., Muller-Landau, H. C., Mi, X., and Ma, K. (2012). Topographic variation in aboveground biomass in a subtropical evergreen broad-leaved forest in China. PLoS ONE 7(10), e48244. https://doi.org/10.1371/journal.pone.0048244.
Rhododendron mariesii	M=a(D2H)b	Wang, Y., Xu, W., Tang, Z., and Xie, Z. (2021). A biomass equation dataset for common shrub species in China. Earth System Science Data Discussions [preprint]. https://doi.org/10.5194/essd-2021-44
Rhododendron ovatum	AGB = 0.3323 x D1.7874	Lin, D., Lai, J., Muller-Landau, H. C., Mi, X., and Ma, K. (2012). Topographic variation in aboveground biomass in a subtropical evergreen broad-leaved forest in China. PLoS ONE 7(10), e48244. https://doi.org/10.1371/journal.pone.0048244.
Rhododendron simiarum	AGB = 0.2212 x D1.9932	Lin, D., Lai, J., Muller-Landau, H. C., Mi, X., and Ma, K. (2012). Topographic variation in aboveground biomass in a subtropical evergreen broad-leaved forest in China. PLoS ONE 7(10), e48244. https://doi.org/10.1371/journal.pone.0048244.
Rhododendron simsii	M=a(D2H)b	Wang, Y., Xu, W., Tang, Z., and Xie, Z. (2021). A biomass equation dataset for common shrub species in China. Earth System Science Data Discussions [preprint]. https://doi.org/10.5194/essd-2021-44
Rhus chinensis var. roxburghii	AGB = 0.1673×DBH2.393	Lim, J. H., Shin, J. H., Jin, G. Z., Chun, J. H., and Oh, J.S. (2003). Forest stand structure, site characteristics and carbon budget of Gwangneung Natural Forest in Korea. Korean J Agric Forest Meteoro 5(2), 101-109.
Rhus hypoleuca	AGB = 0.1673×DBH2.393	Lim, J. H., Shin, J. H., Jin, G. Z., Chun, J. H., and Oh, J.S. (2003). Forest stand structure, site characteristics and carbon budget of Gwangneung Natural Forest in Korea. Korean J Agric Forest Meteoro 5(2), 101-109.
Sambucus williamsii	AGB = 0.1673×DBH2.393	Lim, J. H., Shin, J. H., Jin, G. Z., Chun, J. H., and Oh, J.S. (2003). Forest stand structure, site characteristics and carbon budget of Gwangneung Natural Forest in Korea. Korean J Agric Forest Meteoro 5(2), 101-109.
Sapindus saponaria	AGB = pxexp(-0.667+1.784ln(D)+0.207(ln (D))2-0.0281(ln (D))3	Son, Y. M., Kim, R. H., Lee, K. H., Pyo, J. K., Kim, S. W., Hwang, J. S., Lee, S. J., and Park, H. (2014). Carbon emission factors and biomass allometric equations by species in Korea. National Institute of Forest Science, Seoul, Republic of Korea 97 p.
Sassafras tzumu	AGB = 0.1673×DBH2.393	Lim, J. H., Shin, J. H., Jin, G. Z., Chun, J. H., and Oh, J.S. (2003). Forest stand structure, site characteristics and carbon budget of Gwangneung Natural Forest in Korea. Korean J Agric Forest Meteoro 5(2), 101-109.
Schima superba	AGB = 0.07103 x (D2xH)0.91	Zhang, J., Ge, Y., Chang, J., Jiang, B., Jiang, H., Peng, C., et al. (2007). Carbon storage by ecological service forests in Zhejiang Province, subtropical China. Forest Ecology and Management 245, 64–75. https://doi.org/10.1016/j.foreco.2007.03.010.
Schoepfia jasminodora	AGB = 0.1673×DBH2.393	Lim, J. H., Shin, J. H., Jin, G. Z., Chun, J. H., and Oh, J.S. (2003). Forest stand structure, site characteristics and carbon budget of Gwangneung Natural Forest in Korea. Korean J Agric Forest Meteoro 5(2), 101-109.
Semiliquidambar cathayensis	AGB = 0.1673×DBH2.393	Lim, J. H., Shin, J. H., Jin, G. Z., Chun, J. H., and Oh, J.S. (2003). Forest stand structure, site characteristics and carbon budget of Gwangneung Natural Forest in Korea. Korean J Agric Forest Meteoro 5(2), 101-109.
Sinoadina racemosa	AGB = 0.1673×DBH2.393	Lim, J. H., Shin, J. H., Jin, G. Z., Chun, J. H., and Oh, J.S. (2003). Forest stand structure, site characteristics and carbon budget of Gwangneung Natural Forest in Korea. Korean J Agric Forest Meteoro 5(2), 101-109.
Sorbus alnifolia	AGB = 0.1673×DBH2.393	Lim, J. H., Shin, J. H., Jin, G. Z., Chun, J. H., and Oh, J.S. (2003). Forest stand structure, site characteristics and carbon budget of Gwangneung Natural Forest in Korea. Korean J Agric Forest Meteoro 5(2), 101-109.
Sorbus folgneri	AGB = 0.1673×DBH2.393	Lim, J. H., Shin, J. H., Jin, G. Z., Chun, J. H., and Oh, J.S. (2003). Forest stand structure, site characteristics and carbon budget of Gwangneung Natural Forest in Korea. Korean J Agric Forest Meteoro 5(2), 101-109.
Spiraea chinensis	AGB = 0.1673×DBH2.393	Lim, J. H., Shin, J. H., Jin, G. Z., Chun, J. H., and Oh, J.S. (2003). Forest stand structure, site characteristics and carbon budget of Gwangneung Natural Forest in Korea. Korean J Agric Forest Meteoro 5(2), 101-109.
Stachyurus chinensis	AGB = 0.1673×DBH2.393	Lim, J. H., Shin, J. H., Jin, G. Z., Chun, J. H., and Oh, J.S. (2003). Forest stand structure, site characteristics and carbon budget of Gwangneung Natural Forest in Korea. Korean J Agric Forest Meteoro 5(2), 101-109.
Stephanandra chinensis	AGB = 0.1673×DBH2.393	Lim, J. H., Shin, J. H., Jin, G. Z., Chun, J. H., and Oh, J.S. (2003). Forest stand structure, site characteristics and carbon budget of Gwangneung Natural Forest in Korea. Korean J Agric Forest Meteoro 5(2), 101-109.
Stewartia sinensis	AGB = 0.1673×DBH2.393	Lim, J. H., Shin, J. H., Jin, G. Z., Chun, J. H., and Oh, J.S. (2003). Forest stand structure, site characteristics and carbon budget of Gwangneung Natural Forest in Korea. Korean J Agric Forest Meteoro 5(2), 101-109.
Stewartia gemmata	AGB = 0.1673×DBH2.393	Lim, J. H., Shin, J. H., Jin, G. Z., Chun, J. H., and Oh, J.S. (2003). Forest stand structure, site characteristics and carbon budget of Gwangneung Natural Forest in Korea. Korean J Agric Forest Meteoro 5(2), 101-109.
Styrax confusus	AGB = 0.1673×DBH2.393	Lim, J. H., Shin, J. H., Jin, G. Z., Chun, J. H., and Oh, J.S. (2003). Forest stand structure, site characteristics and carbon budget of Gwangneung Natural Forest in Korea. Korean J Agric Forest Meteoro 5(2), 101-109.
Styrax dasyanthus	AGB = 0.1673×DBH2.393	Lim, J. H., Shin, J. H., Jin, G. Z., Chun, J. H., and Oh, J.S. (2003). Forest stand structure, site characteristics and carbon budget of Gwangneung Natural Forest in Korea. Korean J Agric Forest Meteoro 5(2), 101-109.
Styrax faberi	AGB = 0.1673×DBH2.393	Lim, J. H., Shin, J. H., Jin, G. Z., Chun, J. H., and Oh, J.S. (2003). Forest stand structure, site characteristics and carbon budget of Gwangneung Natural Forest in Korea. Korean J Agric Forest Meteoro 5(2), 101-109.
Styrax japonicus	AGB = 0.1673×DBH2.393	Lim, J. H., Shin, J. H., Jin, G. Z., Chun, J. H., and Oh, J.S. (2003). Forest stand structure, site characteristics and carbon budget of Gwangneung Natural Forest in Korea. Korean J Agric Forest Meteoro 5(2), 101-109.
Styrax obassia	AGB = 0.1673×DBH2.393	Lim, J. H., Shin, J. H., Jin, G. Z., Chun, J. H., and Oh, J.S. (2003). Forest stand structure, site characteristics and carbon budget of Gwangneung Natural Forest in Korea. Korean J Agric Forest Meteoro 5(2), 101-109.
Styrax odoratissimus	AGB = 0.1673×DBH2.393	Lim, J. H., Shin, J. H., Jin, G. Z., Chun, J. H., and Oh, J.S. (2003). Forest stand structure, site characteristics and carbon budget of Gwangneung Natural Forest in Korea. Korean J Agric Forest Meteoro 5(2), 101-109.
Styrax suberifolius	AGB = 0.1673×DBH2.393	Lim, J. H., Shin, J. H., Jin, G. Z., Chun, J. H., and Oh, J.S. (2003). Forest stand structure, site characteristics and carbon budget of Gwangneung Natural Forest in Korea. Korean J Agric Forest Meteoro 5(2), 101-109.
Sycopsis sinensis	AGB = 0.1673×DBH2.393	Lim, J. H., Shin, J. H., Jin, G. Z., Chun, J. H., and Oh, J.S. (2003). Forest stand structure, site characteristics and carbon budget of Gwangneung Natural Forest in Korea. Korean J Agric Forest Meteoro 5(2), 101-109.
Symplocos anomala	V=-0.03754+0.000587D2	Forest Survey of India (FSI). (1996). Volume equations for forests of India, Nepal, and Bhutan. Dehradun, India: Forest Survey of India, Ministry of Environment & Forests, Government of India.
Symplocos botryantha	V=-0.03754+0.000587D2	Forest Survey of India (FSI). (1996). Volume equations for forests of India, Nepal, and Bhutan. Dehradun, India: Forest Survey of India, Ministry of Environment & Forests, Government of India.
Symplocos chinensis	V=-0.03754+0.000587D2	Forest Survey of India (FSI). (1996). Volume equations for forests of India, Nepal, and Bhutan. Dehradun, India: Forest Survey of India, Ministry of Environment & Forests, Government of India.
Symplocos confusa	V=-0.03754+0.000587D2	Forest Survey of India (FSI). (1996). Volume equations for forests of India, Nepal, and Bhutan. Dehradun, India: Forest Survey of India, Ministry of Environment & Forests, Government of India.
Symplocos congesta	V=-0.03754+0.000587D2	Forest Survey of India (FSI). (1996). Volume equations for forests of India, Nepal, and Bhutan. Dehradun, India: Forest Survey of India, Ministry of Environment & Forests, Government of India.
Symplocos glomerata	V=-0.03754+0.000587D2	Forest Survey of India (FSI). (1996). Volume equations for forests of India, Nepal, and Bhutan. Dehradun, India: Forest Survey of India, Ministry of Environment & Forests, Government of India.
Symplocos lancifolia	V=-0.03754+0.000587D2	Forest Survey of India (FSI). (1996). Volume equations for forests of India, Nepal, and Bhutan. Dehradun, India: Forest Survey of India, Ministry of Environment & Forests, Government of India.
Symplocos laurina	V=-0.03754+0.000587D2	Forest Survey of India (FSI). (1996). Volume equations for forests of India, Nepal, and Bhutan. Dehradun, India: Forest Survey of India, Ministry of Environment & Forests, Government of India.
Symplocos lucida	V=-0.03754+0.000587D2	Forest Survey of India (FSI). (1996). Volume equations for forests of India, Nepal, and Bhutan. Dehradun, India: Forest Survey of India, Ministry of Environment & Forests, Government of India.
Symplocos prunifolia	V=-0.03754+0.000587D2	Forest Survey of India (FSI). (1996). Volume equations for forests of India, Nepal, and Bhutan. Dehradun, India: Forest Survey of India, Ministry of Environment & Forests, Government of India.
Symplocos stellaris	Ln(AGBp) = –3.25 + 3.84×Ln(D)–1.66×Ln(H)	Ali A., Xu, M. S., Zhao, Y. T., Zhang, Q. Q., Zhou, L. L., Yang, X. D., Yan, E. R. (2015). Allometric biomass equations for shrub and small tree species in subtropical China. Silva Fennica 49(4), 1–10. http://dx.doi.org/10.14214/sf.1275
Symplocos sumuntia	Wa = 0.7797 × 0.2062 × πD2	Ali, A., Ma, W. J., Yang, X. D., Sun, B. W., and Xu, M. S. (2014). Biomass and carbon stocks in Schima superba-dominated subtropical forests. Journal of Forest Science 60(5), 198–207. https://doi.org/10.17221/21/2014-JFS
Symplocos tanakana	V=-0.03754+0.000587D2	Forest Survey of India (FSI). (1996). Volume equations for forests of India, Nepal, and Bhutan. Dehradun, India: Forest Survey of India, Ministry of Environment & Forests, Government of India.
Symplocos theophrastifolia	V=-0.03754+0.000587D2	Forest Survey of India (FSI). (1996). Volume equations for forests of India, Nepal, and Bhutan. Dehradun, India: Forest Survey of India, Ministry of Environment & Forests, Government of India.
Symplocos wikstroemiifolia	V=-0.03754+0.000587D2	Forest Survey of India (FSI). (1996). Volume equations for forests of India, Nepal, and Bhutan. Dehradun, India: Forest Survey of India, Ministry of Environment & Forests, Government of India.
Syzygium buxifolium	Wa = 0.7 × (0.04 + 0.28075 × πD2)	Ali, A., Ma, W. J., Yang, X. D., Sun, B. W., and Xu, M. S. (2014). Biomass and carbon stocks in Schima superba-dominated subtropical forests. Journal of Forest Science 60(5), 198–207. https://doi.org/10.17221/21/2014-JFS
Tapiscia sinensis	AGB = 0.1673×DBH2.393	Lim, J. H., Shin, J. H., Jin, G. Z., Chun, J. H., and Oh, J.S. (2003). Forest stand structure, site characteristics and carbon budget of Gwangneung Natural Forest in Korea. Korean J Agric Forest Meteoro 5(2), 101-109.
Ternstroemia gymnanthera	AGB = 0.1673×DBH2.393	Lim, J. H., Shin, J. H., Jin, G. Z., Chun, J. H., and Oh, J.S. (2003). Forest stand structure, site characteristics and carbon budget of Gwangneung Natural Forest in Korea. Korean J Agric Forest Meteoro 5(2), 101-109.
Tetradium glabrifolium	AGB = 0.1673×DBH2.393	Lim, J. H., Shin, J. H., Jin, G. Z., Chun, J. H., and Oh, J.S. (2003). Forest stand structure, site characteristics and carbon budget of Gwangneung Natural Forest in Korea. Korean J Agric Forest Meteoro 5(2), 101-109.
Tetradium ruticarpum	AGB = 0.1673×DBH2.393	Lim, J. H., Shin, J. H., Jin, G. Z., Chun, J. H., and Oh, J.S. (2003). Forest stand structure, site characteristics and carbon budget of Gwangneung Natural Forest in Korea. Korean J Agric Forest Meteoro 5(2), 101-109.
Tilia chingiana	AGB = 0.0027×DBH2.368+0.0021×DBH3.131+0.0965×DBH2.323	He, H., Zhang, C., Zhao, X., Fousseni, F., Wang, J., Dai, H., Yang, S., and Zuo, Q. (2018). Allometric biomass equations for 12 tree species in coniferous and broadleaved mixed forests, Northeastern China. PLoS ONE 13, e0186226. https://doi.org/10.1371/journal.pone.0186226
Tilia endochrysea	Bag = 0.0403 x D2.658	Wang, C. K. (2006). Biomass allometric equations for 10 co-occurring tree species in Chinese temperate forests. For Ecol Manag 222(1), 9–16. https://doi.org/10.1016/j.foreco.2005.10.074
Tilia henryana var. subglabra	Bag = 0.0403 x D2.658	Wang, C. K. (2006). Biomass allometric equations for 10 co-occurring tree species in Chinese temperate forests. For Ecol Manag 222(1), 9–16. https://doi.org/10.1016/j.foreco.2005.10.074
Tilia japonica	Bag = 0.0403 x D2.658	Wang, C. K. (2006). Biomass allometric equations for 10 co-occurring tree species in Chinese temperate forests. For Ecol Manag 222(1), 9–16. https://doi.org/10.1016/j.foreco.2005.10.074
Tilia miqueliana	Bag = 0.0403 x D2.658	Wang, C. K. (2006). Biomass allometric equations for 10 co-occurring tree species in Chinese temperate forests. For Ecol Manag 222(1), 9–16. https://doi.org/10.1016/j.foreco.2005.10.074
Tilia oliveri	Bag = 0.0403 x D2.658	Wang, C. K. (2006). Biomass allometric equations for 10 co-occurring tree species in Chinese temperate forests. For Ecol Manag 222(1), 9–16. https://doi.org/10.1016/j.foreco.2005.10.074
Toona sinensis	AGB = 0.1673×DBH2.393	Lim, J. H., Shin, J. H., Jin, G. Z., Chun, J. H., and Oh, J.S. (2003). Forest stand structure, site characteristics and carbon budget of Gwangneung Natural Forest in Korea. Korean J Agric Forest Meteoro 5(2), 101-109.
Toona fargesii	AGB = 0.1673×DBH2.393	Lim, J. H., Shin, J. H., Jin, G. Z., Chun, J. H., and Oh, J.S. (2003). Forest stand structure, site characteristics and carbon budget of Gwangneung Natural Forest in Korea. Korean J Agric Forest Meteoro 5(2), 101-109.
Torreya grandis	AGB = 0.1673×DBH2.393	Lim, J. H., Shin, J. H., Jin, G. Z., Chun, J. H., and Oh, J.S. (2003). Forest stand structure, site characteristics and carbon budget of Gwangneung Natural Forest in Korea. Korean J Agric Forest Meteoro 5(2), 101-109.
Toxicodendron succedaneum	M=a+b×D2H	Wang, Y., Xu, W., Tang, Z., and Xie, Z. (2021). A biomass equation dataset for common shrub species in China. Earth System Science Data Discussions [preprint]. https://doi.org/10.5194/essd-2021-44
Toxicodendron sylvestre	M=a+b×D2H	Wang, Y., Xu, W., Tang, Z., and Xie, Z. (2021). A biomass equation dataset for common shrub species in China. Earth System Science Data Discussions [preprint]. https://doi.org/10.5194/essd-2021-44
Toxicodendron trichocarpum	M=a+b×D2H	Wang, Y., Xu, W., Tang, Z., and Xie, Z. (2021). A biomass equation dataset for common shrub species in China. Earth System Science Data Discussions [preprint]. https://doi.org/10.5194/essd-2021-44
Trachycarpus fortunei	AGB = 0.1673×DBH2.393	Lim, J. H., Shin, J. H., Jin, G. Z., Chun, J. H., and Oh, J.S. (2003). Forest stand structure, site characteristics and carbon budget of Gwangneung Natural Forest in Korea. Korean J Agric Forest Meteoro 5(2), 101-109.
Triadica sebifera	AGB = 0.1673×DBH2.393	Lim, J. H., Shin, J. H., Jin, G. Z., Chun, J. H., and Oh, J.S. (2003). Forest stand structure, site characteristics and carbon budget of Gwangneung Natural Forest in Korea. Korean J Agric Forest Meteoro 5(2), 101-109.
Ulmus elongata	AGB = 0.0044×DBH2.438+0.0068×DBH3.001+0.1308×DBH2.271	He, H., Zhang, C., Zhao, X., Fousseni, F., Wang, J., Dai, H., Yang, S., and Zuo, Q. (2018). Allometric biomass equations for 12 tree species in coniferous and broadleaved mixed forests, Northeastern China. PLoS ONE 13, e0186226. https://doi.org/10.1371/journal.pone.0186226
Ulmus parvifolia	B = 0.11 × D2.47	Wang, C. K. (2006). Biomass allometric equations for 10 co-occurring tree species in Chinese temperate forests. For Ecol Manag 222(1), 9–16. https://doi.org/10.1016/j.foreco.2005.10.074
Vaccinium carlesii	M=a(D2H)b	Wang, Y., Xu, W., Tang, Z., and Xie, Z. (2021). A biomass equation dataset for common shrub species in China. Earth System Science Data Discussions [preprint]. https://doi.org/10.5194/essd-2021-44
Vaccinium mandarinorum	Wa = 0.7 × 0.29192 × πD2	Liu, L. B., Zhou, Y. C., Cheng, A. Y., Wang, S. J., Cai, X. L., and Ni, J. (2020). Aboveground biomass estimate of a karst forest in central Guizhou Province, southwestern China based on direct harvest method. Acta Ecologica Sinica, 40(13), 4455–4461. https://doi.org/10.5846/stxb201906141259
Vernicia fordii	AGB = 0.1673×DBH2.393	Lim, J. H., Shin, J. H., Jin, G. Z., Chun, J. H., and Oh, J.S. (2003). Forest stand structure, site characteristics and carbon budget of Gwangneung Natural Forest in Korea. Korean J Agric Forest Meteoro 5(2), 101-109.
Viburnum dilatatum	AGB = 0.1673×DBH2.393	Lim, J. H., Shin, J. H., Jin, G. Z., Chun, J. H., and Oh, J.S. (2003). Forest stand structure, site characteristics and carbon budget of Gwangneung Natural Forest in Korea. Korean J Agric Forest Meteoro 5(2), 101-109.
Viburnum erosum	AGB = 0.1673×DBH2.393	Lim, J. H., Shin, J. H., Jin, G. Z., Chun, J. H., and Oh, J.S. (2003). Forest stand structure, site characteristics and carbon budget of Gwangneung Natural Forest in Korea. Korean J Agric Forest Meteoro 5(2), 101-109.
Viburnum lobophyllum var. silvestrii	AGB = 0.1673×DBH2.393	Lim, J. H., Shin, J. H., Jin, G. Z., Chun, J. H., and Oh, J.S. (2003). Forest stand structure, site characteristics and carbon budget of Gwangneung Natural Forest in Korea. Korean J Agric Forest Meteoro 5(2), 101-109.
Viburnum odoratissimum	AGB = 0.1673×DBH2.393	Lim, J. H., Shin, J. H., Jin, G. Z., Chun, J. H., and Oh, J.S. (2003). Forest stand structure, site characteristics and carbon budget of Gwangneung Natural Forest in Korea. Korean J Agric Forest Meteoro 5(2), 101-109.
Viburnum propinquum	AGB = 0.1673×DBH2.393	Lim, J. H., Shin, J. H., Jin, G. Z., Chun, J. H., and Oh, J.S. (2003). Forest stand structure, site characteristics and carbon budget of Gwangneung Natural Forest in Korea. Korean J Agric Forest Meteoro 5(2), 101-109.
Viburnum schensianum subsp. chekiangense	AGB = 0.1673×DBH2.393	Lim, J. H., Shin, J. H., Jin, G. Z., Chun, J. H., and Oh, J.S. (2003). Forest stand structure, site characteristics and carbon budget of Gwangneung Natural Forest in Korea. Korean J Agric Forest Meteoro 5(2), 101-109.
Viburnum sempervirens var. trichophorum	AGB = 0.1673×DBH2.393	Lim, J. H., Shin, J. H., Jin, G. Z., Chun, J. H., and Oh, J.S. (2003). Forest stand structure, site characteristics and carbon budget of Gwangneung Natural Forest in Korea. Korean J Agric Forest Meteoro 5(2), 101-109.
Viburnum setigerum	AGB = 0.1673×DBH2.393	Lim, J. H., Shin, J. H., Jin, G. Z., Chun, J. H., and Oh, J.S. (2003). Forest stand structure, site characteristics and carbon budget of Gwangneung Natural Forest in Korea. Korean J Agric Forest Meteoro 5(2), 101-109.
Viburnum sympodiale	AGB = 0.1673×DBH2.393	Lim, J. H., Shin, J. H., Jin, G. Z., Chun, J. H., and Oh, J.S. (2003). Forest stand structure, site characteristics and carbon budget of Gwangneung Natural Forest in Korea. Korean J Agric Forest Meteoro 5(2), 101-109.
Viburnum thunbergianum	AGB = 0.1673×DBH2.393	Lim, J. H., Shin, J. H., Jin, G. Z., Chun, J. H., and Oh, J.S. (2003). Forest stand structure, site characteristics and carbon budget of Gwangneung Natural Forest in Korea. Korean J Agric Forest Meteoro 5(2), 101-109.
Vitex negundo var. cannabifolia	√V = -0.26502+3.01933D(L)	Forest Survey of India (FSI). (1996). Volume equations for forests of India, Nepal, and Bhutan. Dehradun, India: Forest Survey of India, Ministry of Environment & Forests, Government of India.
Wikstroemia monnula	AGB = 0.1673×DBH2.393	Lim, J. H., Shin, J. H., Jin, G. Z., Chun, J. H., and Oh, J.S. (2003). Forest stand structure, site characteristics and carbon budget of Gwangneung Natural Forest in Korea. Korean J Agric Forest Meteoro 5(2), 101-109.
Wikstroemia scytophylla	AGB = 0.1673×DBH2.393	Lim, J. H., Shin, J. H., Jin, G. Z., Chun, J. H., and Oh, J.S. (2003). Forest stand structure, site characteristics and carbon budget of Gwangneung Natural Forest in Korea. Korean J Agric Forest Meteoro 5(2), 101-109.
Xylosma congesta	AGB = 0.1673×DBH2.393	Lim, J. H., Shin, J. H., Jin, G. Z., Chun, J. H., and Oh, J.S. (2003). Forest stand structure, site characteristics and carbon budget of Gwangneung Natural Forest in Korea. Korean J Agric Forest Meteoro 5(2), 101-109.
Yulania cylindrica	AGB = 0.1673×DBH2.393	Lim, J. H., Shin, J. H., Jin, G. Z., Chun, J. H., and Oh, J.S. (2003). Forest stand structure, site characteristics and carbon budget of Gwangneung Natural Forest in Korea. Korean J Agric Forest Meteoro 5(2), 101-109.
Yulania denudata	AGB = 0.1673×DBH2.393	Lim, J. H., Shin, J. H., Jin, G. Z., Chun, J. H., and Oh, J.S. (2003). Forest stand structure, site characteristics and carbon budget of Gwangneung Natural Forest in Korea. Korean J Agric Forest Meteoro 5(2), 101-109.
Zanthoxylum ailanthoides	AGB = 0.1673×DBH2.393	Lim, J. H., Shin, J. H., Jin, G. Z., Chun, J. H., and Oh, J.S. (2003). Forest stand structure, site characteristics and carbon budget of Gwangneung Natural Forest in Korea. Korean J Agric Forest Meteoro 5(2), 101-109.
Zelkova serrata	AGB = 0.1673×DBH2.393	Lim, J. H., Shin, J. H., Jin, G. Z., Chun, J. H., and Oh, J.S. (2003). Forest stand structure, site characteristics and carbon budget of Gwangneung Natural Forest in Korea. Korean J Agric Forest Meteoro 5(2), 101-109.
